# Supplementary material for: Granzyme A and CD160 expression delineates ILC1 with graded functions in the mouse liver
Source: Eur J Immunol. 2021 Aug 19;51(11):2568–75. doi: 10.1002/eji.202149209 (PMC9292164; doi:10.1002/eji.202149209)
Supplement: Supplementary file 1 — Supporting information [file EJI-51-2568-s002.xlsx]

## Sheet: Gene_Signatures_Immgen
Gene signatures originated with http://rstats.immgen.org/PopulationComparison/index.html, Population comparison										Microarray V2 dataset		NK_CD49b+_Lv
												ILC1_CD49b-_Lv
Settings	Group A: Always		Compare by Mean A / Mean B									ILC2_SI
	Group B: Never		Threshold Value 120									ILC3_NKp46-_4-_SI
ILC1 gene signature												NK gene signature												ILC2 gene signature												ILC3 gene signature
ProbeSet_ID	Gene_Symbol	Gene_Description	NCBI_ID	Diff	min_A	MAX_A	Mean_A	min_B	MAX_B	Mean_B		ProbeSet_ID	Gene_Symbol	Gene_Description	NCBI_ID	Diff	min_A	MAX_A	Mean_A	min_B	MAX_B	Mean_B		ProbeSet_ID	Gene_Symbol	Gene_Description	NCBI_ID	Diff	min_A	MAX_A	Mean_A	min_B	MAX_B	Mean_B		ProbeSet_ID	Gene_Symbol	Gene_Description	NCBI_ID	Diff	min_A	MAX_A	Mean_A	min_B	MAX_B	Mean_B
10590623	Cxcr6	chemokine (C-X-C motif) receptor 6	80901	32.19	2526	2526	2526	78	78	78		10429580	I830127L07Rik	RIKEN cDNA I830127L07 gene	546643	96.79	2742	2742	2742	28	28	28		10590242	Ccr8	chemokine (C-C motif) receptor 8	12776	72.02	3900	3900	3900	38	90	54		10545154	Il23r	interleukin 23 receptor	209590	108.68	4480	4480	4480	39	42	41
10435907	Cd200r1	CD200 receptor 1	57781	29.1	1029	1029	1029	35	35	35		10351197	Sell	selectin lymphocyte	20343	64.34	6474	6474	6474	101	101	101		10376054	Il5	interleukin 5	16191	50.54	2160	2160	2160	41	45	43		10366572	Il22	interleukin 22	50929	99.82	7041	7041	7041	52	93	71
10565994	Art2b	ADP-ribosyltransferase 2b	11872	28.92	1865	1865	1865	64	64	64		10547590	Klrg1	killer cell lectin-like receptor subfamily G member 1	50928	25.19	2488	2488	2488	99	99	99		10418341	Il17rb	interleukin 17 receptor B	50905	49.67	4678	4678	4678	88	101	94		10373695	Il22	interleukin 22	50929	89.67	6440	6440	6440	53	94	72
10412298	Itga1	integrin alpha 1	109700	23.35	1710	1710	1710	73	73	73		10345077	Khdc1a	KH domain containing 1A	368204	19.89	355	355	355	18	18	18		10529732	Hs3st1	heparan sulfate (glucosamine) 3-O-sulfotransferase 1	15476	48.57	3162	3162	3162	63	70	65		10372730	Iltifb	interleukin 10-related T cell-derived inducible factor beta	116849	87.84	2184	2184	2184	23	28	25
10420302	Gzmc	granzyme C	14940	19.91	974	974	974	49	49	49		10548455	Klra1	killer cell lectin-like receptor subfamily A member 1	16627	19.49	531	531	531	27	27	27		10345791	Il1rl1	interleukin 1 receptor-like 1	17082	37.86	2371	2371	2371	54	78	63		10592888	Cxcr5	chemochine (C-X-C motif) receptor 5	12145	48.43	1581	1581	1581	32	33	33
10478633	Mmp9	matrix metallopeptidase 9	17395	14.36	1428	1428	1428	99	99	99		10607738	Car5b	carbonic anhydrase 5b mitochondrial	56078	17.29	948	948	948	55	55	55		10419854	Slc7a8	solute carrier family 7 (cationic amino acid transporter y+ system) member 8	50934	34.02	2691	2691	2691	64	110	79		10345762	Il1r1	interleukin 1 receptor type I	16177	45.93	2087	2087	2087	43	51	45
10573082	Inpp4b	inositol polyphosphate-4-phosphatase type II	234515	13.22	1449	1449	1449	110	110	110		10404439	Serpinb9b	serine (or cysteine) peptidase inhibitor clade B member 9b	20706	15.83	1277	1277	1277	81	81	81		10482528	Neb	nebulin	17996	24.42	1762	1762	1762	64	84	72		10568956	Olfr60	olfactory receptor 60	18361	22.1	320	320	320	13	17	14
10420532	Atp8a2	ATPase aminophospholipid transporter-like class I type 8A member 2	50769	10.47	958	958	958	91	91	91		10463704	As3mt	arsenic (+3 oxidation state) methyltransferase	57344	15.78	796	796	796	50	50	50		10523595	Ptpn13	protein tyrosine phosphatase non-receptor type 13	19249	20.86	1425	1425	1425	60	87	68		10531869	Mapk10	mitogen-activated protein kinase 10	26414	21.27	1231	1231	1231	56	60	58
10596303	Acpp	acid phosphatase prostate	56318	6.66	788	788	788	118	118	118		10404132	Cmah	cytidine monophospho-N-acetylneuraminic acid hydroxylase	12763	13.8	1069	1069	1069	77	77	77		10351430	Rxrg	retinoid X receptor gamma	20183	18.45	964	964	964	49	55	52		10482030	Stom	stomatin	13830	19.23	1489	1489	1489	65	94	77
10525419	P2rx7	purinergic receptor P2X ligand-gated ion channel 7	18439	6.64	746	746	746	112	112	112		10599411	Sh2d1a	SH2 domain protein 1A	20400	11.49	504	504	504	44	44	44		10520452	Il6	interleukin 6	16193	17.86	267	267	267	14	16	15		10404606	Ly86	lymphocyte antigen 86	17084	18.51	1749	1749	1749	74	120	95
10475544	Sema6d	sema domain transmembrane domain (TM) and cytoplasmic domain (semaphorin) 6D	214968	6.46	403	403	403	62	62	62		10482448	Zeb2	zinc finger E-box binding homeobox 2	24136	11.22	698	698	698	62	62	62		10385832	Il4	interleukin 4	16189	16.25	1267	1267	1267	70	84	78		10576639	Nrp1	neuropilin 1	18186	12.18	1021	1021	1021	68	106	84
10427816	Pdzd2	PDZ domain containing 2	68070	6.16	491	491	491	80	80	80		10520950	Pdlim1	PDZ and LIM domain 1 (elfin)	54132	9.66	895	895	895	93	93	93		10476395	Bmp2	bone morphogenetic protein 2	12156	12.86	741	741	741	45	93	58		10413981	Gm626	predicted gene 626	268729	12.18	635	635	635	49	55	52
10503341	Cdh17	cadherin 17	12557	6.1	246	246	246	40	40	40		10420225	Cma1	chymase 1 mast cell	17228	9.33	362	362	362	39	39	39		10362896	Cd24a	CD24a antigen	12484	10.86	497	497	497	43	52	46		10495243	Gstm5	glutathione S-transferase mu 5	14866	12	688	688	688	52	65	57
10538150	Tmem176a	transmembrane protein 176A	66058	5.17	553	553	553	107	107	107		10407072	Elovl7	ELOVL family member 7 elongation of long chain fatty acids (yeast)	74559	8.32	420	420	420	50	50	50		10540897	Pparg	peroxisome proliferator activated receptor gamma	19016	9.7	685	685	685	68	74	71		10441633	Ccr6	chemokine (C-C motif) receptor 6	12458	11.03	644	644	644	54	65	58
10513729	Tnfsf8	tumor necrosis factor (ligand) superfamily member 8	21949	4.91	354	354	354	72	72	72		10463695	2010012O05Rik	RIKEN cDNA 2010012O05 gene	66439	8.21	754	754	754	92	92	92		10563570	Tph1	tryptophan hydroxylase 1	21990	8.95	468	468	468	48	59	52		10542164	Clec12a	C-type lectin domain family 12 member a	232413	10.9	464	464	464	41	44	43
10497878	Il2	interleukin 2	16183	4.85	293	293	293	60	60	60		10532711	Cmklr1	chemokine-like receptor 1	14747	7.93	695	695	695	88	88	88		10603551	Cybb	cytochrome b-245 beta polypeptide	13058	8.84	538	538	538	57	63	61		10595371	Hmgn3	high mobility group nucleosomal binding domain 3	94353	10.55	254	254	254	22	29	24
10598750	Gpr34	G protein-coupled receptor 34	23890	4.76	127	127	127	27	27	27		10485378	Prr5l	proline rich 5 like	72446	7.26	409	409	409	56	56	56		10456513	Mc5r	melanocortin 5 receptor	17203	7.62	448	448	448	56	60	59		10570735	Defa24	defensin alpha 24	503491	10.44	141	141	141	11	19	14
10570963	Zmat4	zinc finger matrin type 4	320158	4.43	182	182	182	41	41	41		10360028	Fcgr2b	Fc receptor IgG low affinity IIb	14130	6.96	774	774	774	111	111	111		10469138	4930412O13Rik	RIKEN cDNA 4930412O13 gene	381347	7.19	483	483	483	61	73	67		10495967	Tifa	TRAF-interacting protein with forkhead-associated domain	211550	10.36	616	616	616	55	63	59
10466779	Pip5k1b	phosphatidylinositol-4-phosphate 5-kinase type 1 beta	18719	4.38	352	352	352	80	80	80		10357488	Cd55	CD55 antigen	13136	6.6	237	237	237	36	36	36		10359867	Lrrc52	leucine rich repeat containing 52	240899	6.83	598	598	598	84	93	88		10545168	Tacstd2	tumor-associated calcium signal transducer 2	56753	9.55	400	400	400	40	44	42
10413928	1810011H11Rik	RIKEN cDNA 1810011H11 gene	69069	4.22	359	359	359	85	85	85		10469936	Nrarp	Notch-regulated ankyrin repeat protein	67122	6.3	684	684	684	109	109	109		10400143	Stxbp6	syntaxin binding protein 6 (amisyn)	217517	6.74	701	701	701	100	108	104		10459262	Ablim3	actin binding LIM protein family member 3	319713	9.49	547	547	547	55	60	58
10553299	Ifitm2	interferon induced transmembrane protein 2	80876	4.13	454	454	454	110	110	110		10351691	Slamf6	SLAM family member 6	30925	6.19	351	351	351	57	57	57		10593497	Zc3h12c	zinc finger CCCH type containing 12C	244871	6.61	308	308	308	37	66	47		10606654	Xkrx	X Kell blood group precursor related X linked	331524	9.42	500	500	500	46	64	53
10594825	Aqp9	aquaporin 9	64008	4.07	312	312	312	77	77	77		10428376	Angpt1	angiopoietin 1	11600	5.91	172	172	172	29	29	29		10550394	Ptgir	prostaglandin I receptor (IP)	19222	6.56	713	713	713	104	117	109		10604542	Hs6st2	heparan sulfate 6-O-sulfotransferase 2	50786	9.35	376	376	376	31	64	40
10404702	Gcnt2	glucosaminyl (N-acetyl) transferase 2 I-branching enzyme	14538	3.71	294	294	294	79	79	79		10501586	S1pr1	sphingosine-1-phosphate receptor 1	13609	5.61	489	489	489	87	87	87		10596072	Ppp2r3a	protein phosphatase 2 regulatory subunit B'' alpha	235542	6.42	374	374	374	52	63	58		10570656	Defa23	defensin alpha 23	497114	9.3	896	896	896	88	110	96
10402560	A130014H13Rik	RIKEN cDNA A130014H13 gene	319630	3.7	303	303	303	82	82	82		10461594	Ms4a4c	membrane-spanning 4-domains subfamily A member 4C	64380	5.52	622	622	622	113	113	113		10396849	Rad51l1	RAD51-like 1 (S. cerevisiae)	19363	6.32	321	321	321	49	55	51		10498952	Gucy1a3	guanylate cyclase 1 soluble alpha 3	60596	8.88	667	667	667	68	83	75
10502890	St6galnac3	ST6 (alpha-N-acetyl-neuraminyl-23-beta-galactosyl-13)-N-acetylgalactosaminide alpha-26-sialyltransferase 3	20447	3.67	327	327	327	89	89	89		10412207	Gpx8	glutathione peroxidase 8 (putative)	69590	5.06	443	443	443	88	88	88		10547153	Alox5	arachidonate 5-lipoxygenase	11689	6.04	537	537	537	84	96	89		10484227	Sestd1	SEC14 and spectrin domains 1	228071	8.8	414	414	414	42	50	47
10450431	Ly6g5b	lymphocyte antigen 6 complex locus G5B	266614	3.59	355	355	355	99	99	99		10351507	Gm10522	predicted gene 10522	100038407	4.91	325	325	325	66	66	66		10576603	A630001O12Rik	RIKEN cDNA A630001O12 gene	414091	6.01	261	261	261	38	54	43		10390748	Tns4	tensin 4	217169	8.32	703	703	703	71	96	85
10569014	Ifitm2	interferon induced transmembrane protein 2	80876	3.21	303	303	303	94	94	94		10362073	Sgk1	serum/glucocorticoid regulated kinase 1	20393	4.87	263	263	263	54	54	54		10404389	Irf4	interferon regulatory factor 4	16364	5.79	389	389	389	57	90	67		10441361	Tiam2	T-cell lymphoma invasion and metastasis 2	24001	8.07	592	592	592	46	95	73
10602009	Rnf128	ring finger protein 128	66889	3.17	202	202	202	64	64	64		10345079	Khdc1a	KH domain containing 1A	368204	4.86	338	338	338	70	70	70		10505779	Acer2	alkaline ceramidase 2	230379	5.62	501	501	501	81	94	89		10497451	Cpa3	carboxypeptidase A3 mast cell	12873	7.91	372	372	372	37	62	47
10454632	Camk4	calcium/calmodulin-dependent protein kinase IV	12326	3.07	193	193	193	63	63	63		10372028	Plxnc1	plexin C1	54712	4.69	337	337	337	72	72	72		10565990	Art2a-ps	ADP-ribosyltransferase 2a	11871	5.47	286	286	286	39	84	52		10570690	Defa17	defensin alpha 3	13237	7.82	730	730	730	84	105	93
10442396	Abca3	ATP-binding cassette sub-family A (ABC1) member 3	27410	2.95	294	294	294	100	100	100		10354111	Aff3	AF4/FMR2 family member 3	16764	4.64	433	433	433	93	93	93		10407126	Plk2	polo-like kinase 2 (Drosophila)	20620	5.39	312	312	312	37	93	58		10495794	Pde5a	phosphodiesterase 5A cGMP-specific	242202	7.56	714	714	714	79	109	94

## Sheet: NK1.1_NKp46_clusters
p_val	avg_log2FC	pct.1	pct.2	p_val_adj	cluster	gene
2.72343634996419e-177	1.0925	0.744	0.487	3.62625549997731e-173	0	Klra4
8.35990408697999e-127	0.609471	0.904	0.74	1.11312122918139e-122	0	Klf2
2.68504661749579e-125	0.785358	0.799	0.595	3.57513957119564e-121	0	Klra8
2.64499650560468e-118	0.283567	1	1	3.52181284721263e-114	0	Malat1
2.86963797936948e-73	0.335182	0.977	0.943	3.82092296953046e-69	0	H2afz
1.75329219205717e-72	0.25964	0.999	0.995	2.33450855372412e-68	0	Tyrobp
7.81435572671438e-66	0.485119	0.679	0.49	1.04048146501202e-61	0	Cma1
1.41162321007094e-56	0.304168	1	0.986	1.87957630420945e-52	0	Gzma
2.1409536103134e-49	0.429649	0.647	0.491	2.85067973213229e-45	0	Zeb2
5.31251940603652e-48	0.281553	0.953	0.948	7.07361958913762e-44	0	S100a10
9.34049478597806e-46	0.290932	0.949	0.935	1.24368688075298e-41	0	Calm2
5.57214295143732e-44	0.323221	0.839	0.776	7.41930833983879e-40	0	Emp3
2.28153786654415e-41	0.3958	0.699	0.613	3.03786766930353e-37	0	Cd2
4.33808294584918e-41	0.309792	0.893	0.858	5.77615744239818e-37	0	Selplg
1.39219552823258e-35	0.517394	0.639	0.565	1.85370834584168e-31	0	Fos
4.34895024427715e-32	0.436537	0.715	0.661	5.79062725025503e-28	0	Jun
3.77408524882118e-31	0.433457	0.573	0.454	5.0251945088054e-27	0	Klra7
1.13011360869157e-29	0.434931	0.696	0.657	1.50474626997283e-25	0	Klf6
8.38510794387271e-28	0.880743	0.388	0.305	1.11647712272665e-23	0	Hspa1a
1.27398667627486e-27	0.417258	0.526	0.418	1.69631325945998e-23	0	Klra3
9.4344041905377e-25	0.319021	0.614	0.556	1.25619091797009e-20	0	Cd9
1.76516370699814e-22	0.265692	0.713	0.673	2.35031547586802e-18	0	Ahnak
2.66686098941472e-22	0.425808	0.347	0.264	3.5509254074057e-18	0	Eomes
4.88870572955538e-22	0.319654	0.656	0.619	6.50931167890298e-18	0	Ier2
2.5840767520498e-21	0.372823	0.599	0.543	3.44069819535431e-17	0	Ctla2a
4.0095547728383e-21	0.410561	0.453	0.378	5.3387221800342e-17	0	Il18r1
4.14896715897293e-18	0.285434	0.713	0.697	5.52434977217245e-14	0	Jak1
4.42575805923824e-17	0.309723	0.5	0.422	5.89289685587572e-13	0	Sell
6.31197322426223e-17	0.308429	0.638	0.61	8.40439234810516e-13	0	Ifngr1
4.57739732165165e-16	0.327231	0.59	0.562	6.09480453377917e-12	0	Dnajb1
5.35391109953687e-16	0.32261	0.315	0.24	7.12873262903334e-12	0	S1pr5
6.94371444682214e-15	0.371773	0.283	0.212	9.24555578594367e-11	0	Khdc1a
9.2014888857016e-15	0.345978	0.293	0.225	1.22517824513117e-10	0	Klf3
7.8663124939767e-13	0.349426	0.289	0.232	1.047399508573e-08	0	Tsc22d3
1.82207132542804e-12	0.271201	0.498	0.458	2.42608796980743e-08	0	Spn
6.86323886037384e-12	0.313466	0.282	0.226	9.13840254258777e-08	0	Scimp
1.94385991041342e-11	0.281637	0.262	0.203	2.58824947071547e-07	0	Itgam
2.69077820149729e-11	0.389509	0.414	0.373	3.58277117529364e-07	0	Hspa1b
3.54919527302309e-10	0.293119	0.327	0.281	4.72575350603024e-06	0	Sh2d1a
4.52308910966307e-09	0.296526	0.336	0.299	6.02249314951638e-05	0	Fam53b
2.87910010984962e-08	0.279705	0.436	0.419	0.000383352	0	Ypel3
1.03324068328792e-07	0.250377	0.494	0.494	0.00137576	0	Churc1
1.66544816171164e-07	0.256442	0.444	0.42	0.00221754	0	Anxa1
6.88764028506525e-07	0.263435	0.336	0.309	0.00917089	0	Cdkn2d
3.43509459814004e-06	0.259567	0.308	0.277	0.0457383	0	Il18rap
p_val	avg_log2FC	pct.1	pct.2	p_val_adj	cluster	gene
0	1.60179	0.861	0.532	0	1	Ly6c2
0	0.914731	1	0.986	0	1	Gzma
2.59375767969195e-235	0.789507	0.994	0.947	3.45358835050984e-231	1	Lgals1
6.24255013939182e-195	1.17923	0.785	0.499	8.31195551060021e-191	1	Klra9
1.08628720948071e-194	0.315073	1	1	1.44639141942357e-190	1	Tmsb4x
2.43481930332044e-187	0.434303	1	0.999	3.24196190237117e-183	1	Nkg7
5.00641361734941e-147	1.07372	0.548	0.273	6.66603973150074e-143	1	Klrg1
5.59498890092737e-146	0.928681	0.747	0.483	7.4497277215848e-142	1	Cma1
9.27699266655685e-127	0.801317	0.732	0.478	1.23523157355204e-122	1	Zeb2
2.97235743988187e-125	0.426168	1	0.999	3.95769393120271e-121	1	AW112010
1.05511169564876e-118	0.356235	0.998	0.996	1.40488122275633e-114	1	Fcer1g
2.15097592319965e-108	0.951138	0.308	0.109	2.86402444174033e-104	1	Kcnj8
8.16276738695456e-108	0.612712	0.876	0.77	1.086872477573e-103	1	Emp3
2.73190858826581e-99	0.583191	0.901	0.75	3.63753628527593e-95	1	Klf2
1.06450031361563e-91	0.422761	0.985	0.943	1.41738216757921e-87	1	H2afz
2.50463202654104e-74	0.448018	0.919	0.885	3.3349175433394e-70	1	Ctsd
9.12619697323119e-70	0.61062	0.68	0.543	1.21515312698573e-65	1	Cd9
1.89685611668424e-69	0.516438	0.867	0.756	2.52566391936507e-65	1	Gzmb
2.96436823727119e-57	0.566651	0.592	0.449	3.94705630792659e-53	1	Hsd11b1
7.0289701058837e-52	0.571625	0.705	0.604	9.35907369598414e-48	1	Irf8
4.34748326447134e-49	0.333966	0.931	0.924	5.78867396664358e-45	1	Calm1
1.99909444911027e-48	0.282852	0.981	0.975	2.66179425899032e-44	1	Myl6
3.57407465361998e-44	0.538468	0.807	0.748	4.758880401295e-40	1	S100a6
7.57144326902604e-41	0.544762	0.367	0.231	1.00813767127082e-36	1	S1pr5
8.32173370079681e-39	0.331706	0.89	0.858	1.10803884226109e-34	1	Ncr1
9.5807887688046e-38	0.329481	0.905	0.897	1.27568202456633e-33	1	Cyba
3.7300246463113e-33	0.535912	0.336	0.222	4.9665278165635e-29	1	Prf1
2.53402327492663e-30	0.384769	0.706	0.671	3.37405199056481e-26	1	Reep5
3.11781010774434e-30	0.426058	0.634	0.579	4.15136415846158e-26	1	Ccnd3
5.15713740018285e-29	0.291802	0.829	0.799	6.86672844834346e-25	1	Anxa2
1.96495553028863e-28	0.367971	0.682	0.641	2.61633828857931e-24	1	Ywhaq
2.99813627079772e-26	0.307954	0.843	0.825	3.99201844456716e-22	1	Klrb1c
1.68663181028368e-25	0.532885	0.518	0.426	2.24575025539272e-21	1	Klra3
3.39725178133364e-25	0.35042	0.723	0.677	4.52344074684575e-21	1	Vim
5.36005780170355e-23	0.395373	0.621	0.595	7.13691696296828e-19	1	Cd48
3.28984357377925e-21	0.270999	0.81	0.804	4.38042671848707e-17	1	Myl12a
6.52844179524665e-21	0.254065	0.869	0.866	8.69262025037091e-17	1	Selplg
9.26932268576396e-21	0.318164	0.715	0.707	1.23421031560947e-16	1	Sepw1
8.56441231934234e-19	0.396309	0.284	0.2	1.14035150032043e-14	1	Itgam
1.41151330549169e-18	0.344994	0.577	0.532	1.87942996626219e-14	1	Cst7
2.78502035655429e-18	0.391064	0.509	0.457	3.70825460475204e-14	1	Spn
4.06341250188563e-17	0.274408	0.682	0.67	5.41043374626071e-13	1	Ostf1
5.47180649317289e-17	0.254836	0.757	0.752	7.28571034565971e-13	1	Cox6a1
9.35395414641016e-17	0.404761	0.372	0.307	1.24547899459451e-12	1	Tmem37
1.14854786520331e-15	0.413374	0.433	0.385	1.52929148251821e-11	1	Rap1b
2.23739350205058e-15	0.250902	0.759	0.754	2.97908944798034e-11	1	Tagln2
2.65855118540496e-15	0.250815	0.743	0.747	3.53986090336671e-11	1	Ndufa4
1.18214928982033e-14	0.281711	0.611	0.602	1.57403177939577e-10	1	Rbx1
1.49127946511761e-14	0.259556	0.682	0.663	1.9856386078041e-10	1	Klf6
2.86000000536097e-14	0.251924	0.668	0.666	3.80809000713814e-10	1	S100a13
7.67531654616218e-14	0.287712	0.646	0.624	1.02196839812149e-09	1	Ier2
4.08483343070561e-13	0.252282	0.657	0.648	5.43895571298451e-09	1	Bin2
7.0134443379463e-13	0.257692	0.63	0.619	9.3384011359755e-09	1	Arl6ip5
1.08436443247956e-12	0.29035	0.595	0.59	1.44383124184653e-08	1	Arhgdia
7.49884485601453e-12	0.38424	0.331	0.277	9.98471192578334e-08	1	Ifitm10
1.3511228656955e-11	0.261	0.628	0.63	1.79902009567356e-07	1	Tpm3
1.62612609227945e-11	0.277142	0.616	0.61	2.16518689187009e-07	1	Dnaja1
3.00695068960112e-11	0.284166	0.541	0.528	4.00375484320389e-07	1	Arf1
6.88174908141767e-11	0.250503	0.638	0.654	9.16304890190763e-07	1	Rhoa
1.20509641655012e-10	0.28527	0.581	0.566	1.60458587863648e-06	1	Dnajb1
1.51014277891537e-10	0.346026	0.292	0.241	2.01075511012581e-06	1	Arl4c
8.78288185165605e-10	0.251202	0.656	0.665	1.169440718548e-05	1	Dynll1
2.02584141639379e-09	0.361787	0.256	0.21	2.69740784592833e-05	1	Ctsc
2.16449394747184e-09	0.342571	0.299	0.253	2.88202369105876e-05	1	Zmiz1
2.38732799784975e-09	0.351146	0.328	0.285	3.17872722913694e-05	1	Tuba1a
8.8338445436934e-09	0.260223	0.546	0.543	0.000117623	1	Prdx1
2.42950547495352e-08	0.299294	0.425	0.398	0.000323489	1	Atp1b3
1.76450053592505e-07	0.284626	0.276	0.232	0.00234943	1	Scimp
1.91391363865282e-07	0.283485	0.275	0.234	0.00254838	1	Klf3
1.93516905420252e-07	0.297207	0.267	0.221	0.00257668	1	Khdc1a
2.02482911053057e-07	0.300247	0.32	0.284	0.00269606	1	Flna
2.41997696946707e-07	0.292535	0.323	0.29	0.0032222	1	Atp1b1
7.47744465521363e-07	0.279989	0.367	0.346	0.00995622	1	Manf
1.31342514852537e-06	0.291688	0.408	0.393	0.0174883	1	Tubb4b
2.3206899159592e-06	0.255204	0.459	0.457	0.0309	1	Itgb2
2.47613854041162e-06	0.282786	0.334	0.31	0.0329698	1	Ptp4a3
2.53373583902192e-06	0.268008	0.28	0.243	0.0337367	1	Serpinb9
p_val	avg_log2FC	pct.1	pct.2	p_val_adj	cluster	gene
0	2.32677	0.984	0.54	0	2	Cd7
0	2.14909	0.874	0.172	0	2	Ltb
0	2.11929	0.968	0.365	0	2	Xcl1
0	2.05642	0.644	0.047	0	2	Tmem176b
0	1.81478	0.787	0.172	0	2	Cd160
0	1.81375	0.553	0.027	0	2	Cxcr6
0	1.63554	0.514	0.042	0	2	Tmem176a
0	1.53574	0.6	0.151	0	2	S100a4
0	1.51398	0.787	0.232	0	2	Serpina3g
0	1.36538	0.986	0.61	0	2	Ly6e
0	1.16984	0.548	0.111	0	2	Cxcr3
0	1.16421	0.353	0.024	0	2	Asb2
0	1.14644	0.403	0.033	0	2	Klk8
0	1.10481	0.386	0.034	0	2	Lag3
0	1.08585	0.346	0.018	0	2	Ckb
0	1.06432	0.329	0.016	0	2	Cd200r1
0	0.99053	0.286	0.02	0	2	Cd63
0	0.919649	0.31	0.022	0	2	St6galnac3
0	0.895957	0.264	0.012	0	2	Cd200r2
0	0.649723	1	0.992	0	2	Rps15a
3.03948235475971e-286	0.978133	0.377	0.052	4.04707075536256e-282	2	Bcl2a1b
4.61644466554805e-270	1.17225	0.575	0.147	6.14679607217723e-266	2	Thy1
4.99601099332017e-256	0.924726	0.268	0.025	6.65218863760581e-252	2	Serpina3f
4.32968161913685e-255	1.14509	0.642	0.188	5.76497107588071e-251	2	Klrb1b
6.56927444707653e-250	1.16197	0.26	0.025	8.7469889262824e-246	2	Cd74
8.80352266501244e-248	0.937793	0.386	0.066	1.17218904284641e-243	2	Lpar6
1.76549674610641e-244	0.493715	1	0.999	2.35075891744069e-240	2	B2m
1.93654137296513e-230	0.53014	0.999	0.995	2.57850483810307e-226	2	Rpl13
3.9231596686018e-230	1.05864	0.834	0.37	5.22368709874329e-226	2	Gimap7
1.4239686680656e-217	0.746309	0.258	0.03	1.89601428152935e-213	2	Cish
2.11702057083562e-216	0.95793	0.614	0.191	2.81881289006763e-212	2	Itm2c
1.4776610625694e-212	0.826631	0.388	0.079	1.96750570481116e-208	2	Il21r
2.74101812200009e-211	0.792947	0.261	0.032	3.64966562944312e-207	2	Abcb9
1.13668100808161e-210	1.40698	0.3	0.047	1.51349076226066e-206	2	Ifi27l2a
1.66588009551034e-204	0.908857	0.326	0.058	2.21811934717202e-200	2	Nrgn
1.17983409083392e-203	0.749346	0.325	0.056	1.57094909194536e-199	2	Cd226
6.81545864858492e-192	0.784229	0.264	0.038	9.07478319059082e-188	2	Ikzf2
3.10419223105528e-183	0.701567	0.312	0.059	4.1332319556501e-179	2	Spint2
7.08567567152346e-183	0.661763	0.995	0.869	9.43457715663348e-179	2	Rpl12
8.91461642264731e-183	0.444125	1	0.994	1.18698117667549e-178	2	Rpl38
1.64135455140971e-177	0.531928	1	0.968	2.18546358520203e-173	2	Rps9
4.55491294198853e-175	0.470364	1	0.992	6.06486658225772e-171	2	Rps18
1.03129391620834e-174	0.793431	0.475	0.135	1.37316784943141e-170	2	Tnfaip8
7.40943521653154e-172	0.776291	0.365	0.085	9.86566299081174e-168	2	Mfsd10
9.77022766601964e-171	0.425384	0.999	0.995	1.30090581373052e-166	2	Rps24
2.10613453767658e-163	0.841654	0.86	0.462	2.80431813691636e-159	2	Gimap3
3.95097479674808e-161	0.654121	0.278	0.052	5.26072294187007e-157	2	Lpxn
1.59573134301273e-159	0.516456	1	0.965	2.12471628322146e-155	2	Rps19
1.18749815828993e-155	0.894627	0.794	0.406	1.58115379776304e-151	2	Bcl2
5.49993880922653e-154	0.454262	1	0.984	7.32316852448512e-150	2	Rpl17
6.43037304780502e-153	0.6718	0.299	0.064	8.56204171315239e-149	2	Tox
3.60870760574253e-149	0.925723	0.709	0.32	4.80499417704618e-145	2	Rgs1
9.77938121277905e-143	0.434167	1	0.995	1.30212460848153e-138	2	Cd52
4.08794418422153e-137	0.690062	0.468	0.153	5.44309768129097e-133	2	Klrc1
2.39458383336294e-136	0.803009	0.395	0.118	3.18838837412275e-132	2	Maf
8.12566814815811e-136	0.749163	0.842	0.45	1.08193271392725e-131	2	Il2rb
3.23772725778809e-126	0.342372	1	0.995	4.31103384374484e-122	2	Rps16
2.81505721970531e-122	0.552301	0.298	0.075	3.74824868803762e-118	2	Psen2
8.04218158741679e-122	0.360559	1	0.997	1.07081647836455e-117	2	Eef1a1
1.40518669243007e-120	0.593918	0.286	0.071	1.87100608097064e-116	2	Rcn1
5.83784054941678e-120	0.329928	1	0.997	7.77308469154844e-116	2	Rplp2
8.47647753227085e-118	0.683639	0.918	0.625	1.12864298342186e-113	2	Srgn
3.24369046814611e-117	0.574414	0.974	0.803	4.31897385833654e-113	2	Gimap4
5.11665747716405e-115	0.700019	0.672	0.314	6.81282943084393e-111	2	Tnfrsf18
4.84396293267301e-112	0.669652	0.45	0.16	6.44973664485412e-108	2	Cited4
5.49440309760203e-112	0.355032	0.999	0.99	7.3157977244571e-108	2	Tpt1
1.25181677658609e-110	0.658383	0.815	0.446	1.66679403802438e-106	2	Evl
1.12251381015419e-108	0.627159	0.417	0.147	1.49462713822031e-104	2	St8sia4
1.3212902914011e-108	0.651838	0.581	0.247	1.75929802300056e-104	2	Acot7
2.69680977218185e-108	0.382986	1	0.978	3.59080221166013e-104	2	Rps7
1.94714298745561e-107	0.594842	0.546	0.22	2.59262088779714e-103	2	Prdx6
1.89635780602134e-106	0.572113	0.271	0.071	2.52500041871742e-102	2	Abi3
2.59173036535983e-104	0.624404	0.84	0.476	3.45088898147661e-100	2	Limd2
2.53194603248007e-103	0.578131	0.95	0.715	3.37128614224722e-99	2	Gimap6
1.54981944280627e-102	0.51571	0.269	0.072	2.06358458809655e-98	2	Ipcef1
6.90914175621372e-101	0.373581	0.999	0.974	9.19952224839857e-97	2	Rps6
7.4111675853553e-101	0.288421	1	0.998	9.86796963990058e-97	2	Rpl37a
1.43928886966757e-100	0.361812	0.999	0.977	1.91641312996237e-96	2	Rpl27
5.39086548348346e-96	0.345616	0.997	0.991	7.17793739125823e-92	2	mt-Co1
1.04328818624331e-95	0.521151	0.323	0.103	1.38913821998296e-91	2	Pglyrp2
3.65508742787455e-95	0.561538	0.555	0.242	4.86674891021496e-91	2	Fam189b
2.26446081135044e-94	0.516693	0.261	0.072	3.01512957031311e-90	2	Clec2i
4.22776353032842e-92	0.258646	1	0.999	5.62926714063229e-88	2	Rpl13a
5.11269712281593e-92	0.342448	1	0.986	6.80755621902941e-88	2	Rpl23
5.51519124587827e-92	0.30345	1	0.996	7.34347714388692e-88	2	Rpl23a
9.45076861161112e-92	0.301884	1	0.993	1.25836984063602e-87	2	Rps27a
3.81922107650988e-89	0.515295	0.334	0.114	5.0852928633729e-85	2	Tnfrsf9
4.13182019707076e-87	0.530311	0.592	0.275	5.50151859239972e-83	2	Cd27
7.37364897057085e-87	0.596351	0.745	0.41	9.81801360431509e-83	2	Saraf
3.65751204544471e-86	0.3297	0.999	0.989	4.86997728850963e-82	2	H2-K1
3.59498661639543e-82	0.301755	0.999	0.987	4.78672467973051e-78	2	Rpl9
3.89581570453553e-82	0.541405	0.676	0.346	5.18727861058906e-78	2	Aes
2.0796829991077e-81	0.47399	0.38	0.144	2.76909791331191e-77	2	Ctsb
2.08161292966837e-80	0.540082	0.882	0.582	2.77166761585344e-76	2	Mbnl1
8.89314137990359e-80	0.418388	0.986	0.852	1.18412177473416e-75	2	Rpl22
1.34896695454343e-79	0.511003	0.437	0.184	1.79614949997458e-75	2	Zfp36l1
2.19819519317289e-79	0.492895	0.403	0.16	2.9268968997097e-75	2	Tab2
5.33182033123304e-79	0.502318	0.334	0.123	7.0993187710368e-75	2	Napsa
7.65151144171361e-79	0.55076	0.304	0.106	1.01879874846417e-74	2	Capg
4.0467145577589e-78	0.482264	0.428	0.176	5.38820043365597e-74	2	Smc4
2.64718219298572e-77	0.377765	0.992	0.914	3.52472308996048e-73	2	Rps20
3.58895010416964e-77	0.275973	1	0.997	4.77868706370187e-73	2	Rpl18a
6.58616167686082e-77	0.289006	1	0.992	8.76947427274018e-73	2	Rps3
2.39379616858958e-76	0.466595	0.441	0.185	3.18733959847703e-72	2	Samsn1
4.88654882986971e-76	0.300479	0.999	0.992	6.50643976697151e-72	2	Rpl39
2.6354355298047e-74	0.263778	1	0.995	3.50908240793496e-70	2	Rpl19
6.63054719895691e-74	0.444987	0.368	0.145	8.82857359541113e-70	2	Pstpip1
2.55919503375882e-73	0.41576	0.318	0.114	3.40756818744987e-69	2	Gramd1a
3.07009515282121e-73	0.425792	0.969	0.808	4.08783169598145e-69	2	Uba52
3.02980534751318e-72	0.412715	0.374	0.147	4.0341858202138e-68	2	Vsir
4.41631574235484e-72	0.46632	0.522	0.242	5.88032441094547e-68	2	Stk17b
5.84636719203731e-72	0.296566	1	0.982	7.78443791619767e-68	2	Rps13
1.19747700974193e-71	0.456905	0.316	0.119	1.59444063847138e-67	2	Rasgrp1
3.25873819513993e-71	0.512611	0.274	0.096	4.33900990682882e-67	2	Pim2
1.82664007374018e-70	0.372392	0.989	0.882	2.43217125818504e-66	2	Rpl10a
3.41371759807588e-70	0.499691	0.661	0.352	4.54536498183803e-66	2	Ifi203
3.87638209865956e-70	0.477743	0.935	0.724	5.16140276436521e-66	2	S100a11
6.80187853992596e-70	0.491303	0.657	0.346	9.05670127591141e-66	2	H2-T22
3.58115065151281e-69	0.472287	0.479	0.22	4.76830209248931e-65	2	Zap70
1.26143074178784e-68	0.264278	1	0.994	1.67959503269051e-64	2	Rplp1
3.33171167424037e-68	0.327847	0.994	0.939	4.43617409425105e-64	2	Wdr89
8.88002213509956e-68	0.322899	0.997	0.962	1.18237494728851e-63	2	Rpsa
2.44454599250642e-67	0.509465	0.615	0.325	3.2549129890223e-63	2	Mndal
7.83871957979536e-66	0.436014	0.442	0.198	1.04372551204975e-61	2	Slamf7
2.49916502999204e-65	0.488459	0.671	0.367	3.3276382374344e-61	2	Akap13
3.18647331688922e-64	0.42518	0.368	0.154	4.24278922143799e-60	2	Ptpn7
6.80176110585968e-63	0.300716	0.999	0.959	9.05654491245217e-59	2	Rpl3
7.72779994036466e-63	0.276428	0.996	0.978	1.02895656205955e-58	2	Rps21
1.6089314517284e-62	0.385813	0.253	0.089	2.14229222797637e-58	2	Glrx
2.08003733872837e-62	0.300966	0.998	0.959	2.76956971651682e-58	2	Rpl18
4.07701424889352e-62	0.2871	0.999	0.976	5.42854447240172e-58	2	Rpl6
1.75430710457202e-61	0.434842	0.488	0.234	2.33585990973765e-57	2	Arhgap9
9.69175451154276e-61	0.42425	0.607	0.319	1.29045711321192e-56	2	Klrb1f
1.06418256658729e-60	0.406516	0.464	0.22	1.41695908741098e-56	2	Tmem256
8.21406136855009e-60	0.358045	0.989	0.862	1.09370227122244e-55	2	Shisa5
5.38106860773555e-59	0.273297	0.999	0.982	7.16489285119988e-55	2	Rps4x
6.48419387794766e-59	0.406655	0.478	0.227	8.63370414848731e-55	2	Fgl2
7.68066962606909e-59	0.393374	0.386	0.171	1.0226811607111e-54	2	Ms4a6b
1.21744983199415e-57	0.405438	0.948	0.75	1.62103445130021e-53	2	Gm11808
4.23039595418074e-57	0.250954	1	0.986	5.63277221299166e-53	2	Rps15
1.05938448939609e-56	0.372658	0.507	0.25	1.4105704476309e-52	2	Itgb7
1.75969446565488e-56	0.425569	0.333	0.142	2.34303318101947e-52	2	Bst2
2.1352017245928e-56	0.356244	0.353	0.151	2.84302109629532e-52	2	Ctsa
4.29273687262759e-56	0.424301	0.531	0.275	5.71577914590364e-52	2	Ifi27
7.54815730574918e-56	0.392431	0.936	0.747	1.0050371452605e-51	2	Psmb8
2.57806750523611e-55	0.323523	0.986	0.888	3.43269688322188e-51	2	Rpl36a
7.44242843935763e-55	0.349647	0.38	0.171	9.90959346700469e-51	2	Gng2
2.2352663143067e-54	0.436686	0.744	0.452	2.97625709749937e-50	2	Rpl13-ps3
2.68430432128968e-54	0.285132	0.259	0.099	3.57415120379721e-50	2	Isg15
3.82976888690075e-54	0.44359	0.869	0.59	5.09933727290835e-50	2	Gapdh
6.84191782126184e-54	0.401606	0.561	0.295	9.11001357901014e-50	2	Slfn2
1.35541692843721e-53	0.332196	0.982	0.863	1.80473764021415e-49	2	Rpl29
4.83163689169915e-53	0.360941	0.304	0.127	6.43332452129741e-49	2	Mitd1
7.7138216473655e-53	0.361232	0.325	0.141	1.02709535234672e-48	2	Cnp
3.82104630881864e-52	0.371289	0.364	0.167	5.08772316019202e-48	2	Lgals3bp
4.56231624130606e-52	0.275054	0.996	0.965	6.07472407529902e-48	2	Sh3bgrl3
2.27797996815664e-51	0.298033	0.294	0.122	3.03313032760057e-47	2	Gadd45g
3.45994737524125e-51	0.327379	0.276	0.112	4.60691993013372e-47	2	Cxxc5
3.50158037067699e-50	0.418254	0.823	0.55	4.66235426355641e-46	2	Cotl1
4.29014669959441e-49	0.332578	0.445	0.218	5.71233033050996e-45	2	Prdx2
5.44185118666869e-49	0.404633	0.74	0.446	7.24582485504936e-45	2	Gm6133
8.87141300117139e-49	0.382809	0.849	0.578	1.18122864110597e-44	2	Lsp1
3.15812188543562e-48	0.407818	0.848	0.576	4.20503929045753e-44	2	Eef2
5.96893928908924e-48	0.350625	0.271	0.115	7.94764266342233e-44	2	Slc25a4
1.30092325607997e-47	0.345773	0.531	0.282	1.73217931547048e-43	2	Gpi1
1.34918273866003e-47	0.350207	0.604	0.333	1.79643681652583e-43	2	Klrb1a
6.51242275899756e-47	0.273986	0.991	0.941	8.67129090360526e-43	2	Rpl4
1.24279681368476e-45	0.297037	0.279	0.119	1.65478395742126e-41	2	Rab8b
1.25187486100017e-44	0.262814	0.256	0.106	1.66687137742172e-40	2	Abhd17a
1.30080756622464e-44	0.402014	0.724	0.455	1.73202527442811e-40	2	Aldoa
1.82373667429902e-44	0.313025	0.283	0.124	2.42830538182915e-40	2	Pold4
2.13332616683489e-44	0.300383	0.28	0.122	2.84052379114066e-40	2	Lcp2
3.38289199049404e-44	0.261109	0.991	0.944	4.50432068534282e-40	2	Rpl30
4.10378275965831e-43	0.271207	0.278	0.121	5.46418674448504e-39	2	Rgs3
6.13628404044281e-43	0.376261	0.478	0.259	8.17046219984961e-39	2	Vps37b
1.74506276453892e-42	0.339567	0.6	0.344	2.32355107098357e-38	2	Pdia3
2.76572833408485e-42	0.287412	0.314	0.145	3.68256727683398e-38	2	Smpdl3a
6.79120513937388e-42	0.309157	0.439	0.226	9.04248964307632e-38	2	Emc10
7.43558659367132e-42	0.34722	0.546	0.308	9.90048354947336e-38	2	Rps18-ps3
9.91650592259212e-42	0.304839	0.303	0.14	1.32038276359314e-37	2	Stat1
2.92176266555811e-41	0.282218	0.42	0.213	3.89032698919063e-37	2	Dock10
3.50921255205102e-41	0.283514	0.469	0.244	4.67251651305593e-37	2	Rhoh
4.12386248256124e-41	0.363078	0.885	0.639	5.49092289553029e-37	2	Gm9493
5.15769052550898e-41	0.277501	0.418	0.213	6.86746493471521e-37	2	Sipa1
7.12758529671002e-41	0.292551	0.316	0.149	9.49037982256939e-37	2	Tapbpl
2.66296045707975e-40	0.331781	0.601	0.349	3.54573184860168e-36	2	Apobec3
4.1508423459765e-40	0.289946	0.279	0.127	5.52684658366771e-36	2	Tmem173
1.22238212123776e-39	0.351279	0.839	0.57	1.62760179442808e-35	2	Rpl27-ps3
4.27796803102618e-39	0.321421	0.931	0.72	5.69611443331136e-35	2	Eef1g
5.31976485897136e-39	0.25738	0.995	0.931	7.08326690972037e-35	2	Rpl24
1.45697271092208e-37	0.355646	0.739	0.485	1.93995916459275e-33	2	Lcp1
2.33843191850316e-37	0.294688	0.575	0.331	3.11362209948696e-33	2	Hspa5
6.15693536882304e-37	0.278736	0.383	0.199	8.19795944358787e-33	2	Trp53
9.46325857694087e-37	0.300514	0.278	0.132	1.26003287951968e-32	2	Hmgn2
1.46894173341971e-36	0.250507	0.316	0.155	1.95589591804834e-32	2	Utp11l
1.9592150388604e-36	0.273866	0.261	0.12	2.60869482424263e-32	2	Rapgef6
6.08614681171055e-36	0.274648	0.956	0.785	8.1037044797926e-32	2	Rpl7a
9.71954339484782e-36	0.333361	0.675	0.42	1.29415720302399e-31	2	B4galnt1
5.26189124733966e-35	0.326522	0.865	0.64	7.00620819583275e-31	2	Eef1b2
1.547565548422e-34	0.262355	0.53	0.3	2.06058352772389e-30	2	H2-Q4
8.37567604553289e-33	0.297694	0.704	0.445	1.1152212654627e-28	2	Rpl9-ps6
1.15562600396791e-32	0.303249	0.862	0.606	1.53871602428327e-28	2	Psme1
1.35717700742803e-32	0.267784	0.967	0.847	1.80708118539043e-28	2	Rpl23a-ps3
2.01979260352457e-32	0.267403	0.58	0.344	2.68935385159296e-28	2	Psmb9
3.3598294294758e-32	0.360037	0.9	0.735	4.47361288534703e-28	2	S100a6
4.49316466637537e-32	0.294692	0.837	0.587	5.9826487532788e-28	2	Cox7a2l
3.00104950268217e-31	0.276736	0.542	0.322	3.99589741282131e-27	2	H2afy
5.80013817451384e-31	0.320053	0.752	0.52	7.72288397936518e-27	2	Calr
6.54083362200192e-31	0.261773	0.976	0.883	8.70911996769556e-27	2	Btg1
6.76648372879044e-30	0.256366	0.582	0.352	9.00957308488447e-26	2	Grcc10
1.10319000547324e-27	0.25878	0.699	0.461	1.46889749228763e-23	2	Gmfg
4.31773441915798e-27	0.25747	0.929	0.745	5.74906337910885e-23	2	Naca
2.66137677331139e-26	0.264271	0.838	0.583	3.54362317366411e-22	2	Gm10073
8.62995523953513e-26	0.262648	0.758	0.51	1.1490785401441e-21	2	Rpl6l
3.27225461387481e-25	0.257712	0.69	0.45	4.35700701837431e-21	2	Gimap5
3.54248516734034e-25	0.289895	0.527	0.341	4.71681900031366e-21	2	Car2
9.99782253126196e-19	0.25928	0.645	0.44	1.33121007003753e-14	2	Cd82
2.20465652011474e-18	0.262325	0.682	0.49	2.93550015653277e-14	2	Slc38a2
p_val	avg_log2FC	pct.1	pct.2	p_val_adj	cluster	gene
2.17561745641619e-281	0.764258	0.998	0.967	2.89683464321816e-277	3	Rplp0
6.70447642308811e-249	0.592363	0.999	0.994	8.92701035734181e-245	3	Rpl32
8.75938714679814e-230	0.599363	1	0.992	1.16631239859617e-225	3	Rps18
3.1435393263197e-216	0.552908	0.999	0.994	4.18562261299468e-212	3	Rps28
2.07005139282472e-209	0.559303	1	0.992	2.75627342954612e-205	3	Rpl39
1.59595340713786e-208	0.522256	0.999	0.995	2.12501196160407e-204	3	Rpl13
3.38627558480109e-202	0.620847	1	0.959	4.50882594116265e-198	3	Rpl3
1.81447916154145e-196	0.456327	1	0.999	2.41597900359244e-192	3	Rpl41
6.09535622788981e-193	0.618431	0.998	0.966	8.11596681743528e-189	3	Rps19
2.45467148573295e-189	0.554879	0.999	0.979	3.26839508325342e-185	3	Rps7
2.62882588739312e-187	0.687329	0.987	0.883	3.50028166906394e-183	3	Rpl10a
2.13838944632691e-179	0.49627	1	0.99	2.84726554778428e-175	3	Rps5
1.66429443915521e-177	0.498558	0.999	0.986	2.21600804573517e-173	3	Rpl23
1.27783244272396e-173	0.45034	1	0.996	1.70143389748695e-169	3	Rpl23a
5.96396830202065e-169	0.444397	1	0.997	7.9410237941405e-165	3	Rpl18a
2.1316652703145e-166	0.702494	0.989	0.933	2.83831230742375e-162	3	Rps2
2.898026630488e-166	0.487349	1	0.982	3.85872245849477e-162	3	Rps4x
2.60526087374648e-165	0.54992	0.998	0.962	3.46890485339344e-161	3	Rpsa
2.01985633193097e-160	0.432617	1	0.995	2.68943870596608e-156	3	Rps24
2.85810378398795e-160	0.449528	0.999	0.994	3.80556518837996e-156	3	Rplp1
1.48382398069023e-159	0.559182	0.996	0.953	1.97571163028905e-155	3	Rps12
1.11116587055007e-157	0.418661	1	0.997	1.47951735663742e-153	3	Eef1a1
2.53369166518575e-150	0.376406	0.999	0.999	3.37361045219482e-146	3	Rpl37a
1.14280590343433e-145	0.438584	1	0.992	1.52164606042282e-141	3	Rps15a
1.29217041203508e-145	0.608921	0.984	0.889	1.72052490362471e-141	3	Rpl36a
4.2388109957755e-144	0.4795	1	0.974	5.64397684087508e-140	3	Rps6
9.8769641359751e-142	0.507029	0.996	0.959	1.31511777470508e-137	3	Rpl18
2.18142806843557e-140	0.417401	1	0.992	2.90457147312196e-136	3	Rps3
5.20815588204439e-137	0.372057	0.999	0.996	6.93465955694211e-133	3	Rpl37
3.10951485586649e-134	0.440121	0.999	0.984	4.14031903058623e-130	3	Rpl17
5.57252314609049e-133	0.385282	0.999	0.994	7.41981456901949e-129	3	Rpl38
1.00911870316825e-132	0.57611	0.989	0.915	1.34364155326853e-128	3	Rps20
4.7051543350805e-132	0.573074	0.979	0.872	6.26491299715968e-128	3	Rpl12
2.21368267763681e-126	0.435607	0.998	0.976	2.94751848527342e-122	3	Rpl6
4.21061001752785e-126	0.736019	0.264	0.06	5.60642723833834e-122	3	Emb
2.18090028850691e-123	0.566291	0.981	0.86	2.90386873414695e-119	3	Rpl15
6.71166303618352e-122	0.753255	0.472	0.173	8.93657933267836e-118	3	Ccr2
8.60757257468949e-121	0.37343	1	0.992	1.14609828831991e-116	3	Rpl36
2.28770898457083e-120	0.55376	0.974	0.865	3.04608451295605e-116	3	Rpl29
5.73210012320993e-120	0.435148	0.999	0.969	7.63229131405403e-116	3	Rps10
1.78910945462789e-117	0.550908	0.98	0.897	2.38219923883703e-113	3	Rpl35
1.07899420656885e-115	0.726215	0.835	0.517	1.43668078604642e-111	3	Gm8730
1.51862447165338e-114	0.355684	0.999	0.992	2.02204848400648e-110	3	Rpl34
1.53614010640871e-114	0.386878	0.999	0.983	2.04537055168319e-110	3	Rpl8
3.48499371685715e-114	0.404013	1	0.99	4.6402691339953e-110	3	Rps8
3.80551206134875e-114	0.436645	0.997	0.968	5.06703930968586e-110	3	Rps9
3.02579744652132e-112	0.342663	1	0.997	4.02884930004313e-108	3	Rplp2
1.37305078046365e-109	0.369738	0.999	0.992	1.82821711418736e-105	3	Rpl27a
6.55617359783474e-108	0.406013	0.999	0.985	8.72954514551696e-104	3	Rpl10
1.43015226109221e-107	0.350868	1	0.993	1.90424773564427e-103	3	Rps27a
6.75832486758277e-106	0.329971	1	0.995	8.99870956118645e-102	3	Rps16
2.77238514319378e-105	0.33225	1	0.995	3.69143081816252e-101	3	Rpl19
2.78501105281891e-105	0.360835	1	0.99	3.70824221682838e-101	3	Rps3a1
5.88181879333138e-105	0.564206	0.952	0.787	7.83164172332073e-101	3	Rpl7a
9.12958240302493e-105	0.354735	0.999	0.994	1.21560389696277e-100	3	Rps11
1.81968078139679e-104	0.332457	1	0.998	2.42290496042983e-100	3	Rps14
4.53547403451016e-103	0.429264	0.989	0.942	6.03898367695028e-99	3	Rpl4
3.4421792786186e-102	0.806451	0.792	0.516	4.58326170948066e-98	3	Ctla2a
1.41721825042733e-100	0.521176	0.971	0.827	1.88702610044399e-96	3	Gnb2l1
7.40720835304098e-99	0.435505	0.993	0.932	9.86269792207407e-95	3	Rpl24
1.93446681980083e-98	0.364878	0.998	0.981	2.57574257056481e-94	3	Rpl26
5.18239791331451e-98	0.555731	0.944	0.779	6.90036282157828e-94	3	Rps12-ps3
2.4284966373213e-96	0.357514	0.999	0.978	3.23354327259331e-92	3	Rpl27
2.0767827291278e-92	0.279541	1	0.999	2.76523620383367e-88	3	Rps23
3.54855008549162e-92	0.331097	0.999	0.987	4.72489443883209e-88	3	Rpl9
5.7393429220057e-91	0.344833	0.999	0.984	7.64193510065058e-87	3	Rpl21
6.12843603112337e-87	0.331274	1	0.986	8.16001257544076e-83	3	Rps15
1.12361263375481e-83	0.361682	0.996	0.95	1.49609022184453e-79	3	Rpl7
8.88474636367465e-80	0.324163	0.998	0.983	1.18300397832328e-75	3	Rps13
1.52857839376673e-77	0.437642	0.976	0.846	2.0353021313004e-73	3	Rpl23a-ps3
2.84626779605031e-77	0.312249	0.999	0.984	3.78980557044099e-73	3	Rpl11
7.59618110538064e-74	0.313417	0.999	0.985	1.01143151418143e-69	3	Rpl14
1.11144383353842e-72	0.519905	0.891	0.639	1.4798874643564e-68	3	Gm9493
2.44074538291571e-72	0.522832	0.916	0.746	3.24985247735227e-68	3	Rpl22l1
4.28389143819998e-70	0.402524	0.987	0.92	5.70400144996327e-66	3	Rps26
1.04427095383113e-69	0.411985	0.986	0.911	1.39044677502614e-65	3	Rpl28
2.12087486732485e-69	0.397227	0.976	0.854	2.82394488584304e-65	3	Rpl22
2.34748261008133e-67	0.528226	0.577	0.304	3.12567309532329e-63	3	Rps18-ps3
1.46236685312799e-66	0.499209	0.88	0.639	1.94714146493992e-62	3	Eef1b2
2.34383898917455e-63	0.367853	0.98	0.921	3.12082161408591e-59	3	Rpl31
5.03254669668971e-63	0.541182	0.833	0.596	6.70083592664234e-59	3	Npm1
2.7547110456052e-62	0.339085	0.995	0.939	3.66789775722332e-58	3	Wdr89
5.96405673610335e-61	0.260806	0.999	0.994	7.9411415441216e-57	3	Rpl35a
1.52204459569619e-60	0.320032	0.996	0.943	2.02660237916948e-56	3	Rpl30
9.60488062547083e-60	0.340852	0.981	0.898	1.27888985528144e-55	3	Rpl5
1.57138878563112e-57	0.44871	0.511	0.254	2.09230416806783e-53	3	Sh2d1a
1.33258622905832e-56	0.486034	0.537	0.287	1.77433856399115e-52	3	Cd27
2.82220884422936e-53	0.415584	0.686	0.399	3.7577710760914e-49	3	Sell
3.16818778573993e-52	0.457074	0.309	0.134	4.21844203671271e-48	3	Cmtm7
6.26336006116587e-51	0.391297	0.927	0.747	8.33966392144235e-47	3	Naca
3.45895870419723e-48	0.377391	0.909	0.742	4.60560351463862e-44	3	Eif3f
1.07076347626188e-47	0.394173	0.911	0.725	1.42572156864269e-43	3	Eef1g
1.7888692926359e-44	0.385466	0.394	0.2	2.3818794631447e-40	3	Ctla2b
3.78729556506864e-44	0.409286	0.719	0.458	5.04278404488889e-40	3	Rpl13-ps3
2.02433395125679e-43	0.363764	0.265	0.117	2.69540065609842e-39	3	Slc25a4
6.73439050575084e-43	0.408792	0.809	0.59	8.96684095840725e-39	3	Gm10073
3.50765422799939e-40	0.391992	0.747	0.513	4.67044160458118e-36	3	Rpl6l
2.54984988326605e-38	0.335896	0.46	0.257	3.39512511956875e-34	3	Gm2000
1.61576396913136e-35	0.274117	0.981	0.937	2.1513897248984e-31	3	Rps17
1.13005236129399e-34	0.347246	0.814	0.584	1.50466471906294e-30	3	Eef2
1.34680209790614e-34	0.261964	0.314	0.154	1.79326699336203e-30	3	Pdlim1
3.7935542692548e-34	0.359019	0.689	0.457	5.05111750951277e-30	3	Gm6133
1.59863254638259e-32	0.318652	0.404	0.227	2.12857923550841e-28	3	Gm10263
3.13989367920493e-32	0.350985	0.721	0.5	4.18076843386136e-28	3	Limd2
5.89780266410496e-32	0.339872	0.801	0.579	7.85292424725575e-28	3	Rpl27-ps3
2.03964762788684e-30	0.252044	0.969	0.883	2.71579081653133e-26	3	Ms4a4b
2.07939786509627e-29	0.261438	0.953	0.811	2.76871825737569e-25	3	Uba52
2.23167996829085e-29	0.271912	0.532	0.324	2.97148187777927e-25	3	Rps26-ps1
1.88527864248731e-28	0.275171	0.257	0.131	2.51024851247186e-24	3	Impdh2
2.12362041716693e-28	0.337646	0.748	0.541	2.82760058545777e-24	3	Rbm3
7.48923881859835e-28	0.314737	0.785	0.571	9.9719214869637e-24	3	Rpl36-ps3
2.07521942069721e-27	0.400632	0.329	0.193	2.76315465865833e-23	3	Thy1
2.50830766011129e-27	0.306652	0.609	0.405	3.33981164943819e-23	3	Gm10076
5.15547333533252e-26	0.297246	0.752	0.536	6.86451274599525e-22	3	Atp5g2
9.62634494925034e-26	0.25393	0.592	0.379	1.28174782999268e-21	3	Eif3i
2.98530500716792e-25	0.280485	0.548	0.354	3.97493361704408e-21	3	Rpl10-ps3
2.16917150251183e-24	0.263999	0.921	0.756	2.88825185559451e-20	3	Gm11808
3.27069691018484e-24	0.338913	0.612	0.42	4.35493293591111e-20	3	Hspe1
1.2256898991718e-23	0.256637	0.469	0.294	1.63200610074726e-19	3	Gpi1
1.24716682467875e-22	0.251763	0.575	0.381	1.66060262705975e-18	3	Nsa2
1.70572345082826e-22	0.257132	0.317	0.185	2.27117077477783e-18	3	Fbl
2.11634178635692e-22	0.336891	0.612	0.425	2.81790908853424e-18	3	Nme1
9.79663703047683e-21	0.277564	0.514	0.345	1.30442222060799e-16	3	Car2
2.52668622795124e-20	0.257956	0.635	0.458	3.36428271251707e-16	3	Klra7
5.38976268728216e-20	0.28317	0.805	0.665	7.17646901811619e-16	3	Vim
1.02314763817419e-19	0.265194	0.31	0.187	1.36232108022893e-15	3	Traf1
9.35720879238952e-17	0.262611	0.769	0.621	1.24591235070666e-12	3	Slc25a5
p_val	avg_log2FC	pct.1	pct.2	p_val_adj	cluster	gene
0	1.96585	1	1	0	4	Actb
2.49742049016557e-183	1.68498	0.522	0.177	3.32531538265546e-179	4	Cap1
1.84740671567163e-181	1.68099	0.67	0.33	2.45982204191678e-177	4	Myh9
6.96444029257937e-141	1.36183	0.363	0.097	9.27315224956943e-137	4	Abhd2
5.43541787821041e-121	1.45208	0.399	0.134	7.23725890483716e-117	4	Spry2
2.13053754517157e-38	0.800693	0.679	0.612	2.83681074139595e-34	4	Pim1
4.90849728167179e-32	0.935128	0.303	0.176	6.53566413054598e-28	4	Ppt1
1.61817093017472e-29	0.536859	0.689	0.648	2.15459459352764e-25	4	Srrm2
6.03812193393199e-25	0.817695	0.352	0.24	8.03975935503044e-21	4	Pitpnc1
2.27743062265123e-22	0.666186	0.532	0.474	3.03239887406011e-18	4	Pdcd4
3.94306087273877e-21	0.771899	0.385	0.295	5.25018555205167e-17	4	Cbx3
3.8696205546596e-17	0.592189	0.443	0.379	5.15239976852926e-13	4	Actr2
6.57641926753899e-11	0.557123	0.468	0.441	8.75650225472816e-07	4	Tubb5
1.37898497553762e-10	0.378773	0.621	0.63	1.83611849492834e-06	4	Mbnl1
2.93261989716999e-10	0.495177	0.411	0.374	3.90478339308184e-06	4	Ywhaz
3.0664933832388e-08	0.557579	0.253	0.201	0.000408304	4	Arglu1
3.4868358051633e-08	0.492992	0.339	0.297	0.000464272	4	Srsf2
5.51773230663232e-08	0.467387	0.417	0.394	0.000734686	4	Set
6.43354519443217e-08	0.505374	0.34	0.301	0.000856627	4	Gnb1
p_val	avg_log2FC	pct.1	pct.2	p_val_adj	cluster	gene
6.8214982094534e-234	2.9369	0.92	0.637	9.08282486588721e-230	5	Ccl4
2.57266153849486e-197	2.49065	0.877	0.518	3.42549883850591e-193	5	Ccl3
3.25058287188178e-21	0.584552	0.741	0.617	4.32815109391059e-17	5	Irf8
5.44609608260246e-20	0.308775	0.998	0.988	7.25147693398518e-16	5	Gzma
6.31783905096354e-19	0.678074	0.451	0.314	8.41220269635796e-15	5	Ifng
5.03412711155134e-14	0.401567	0.722	0.621	6.70294024903061e-10	5	Ier2
2.06085774217825e-12	0.321727	0.658	0.529	2.74403208371034e-08	5	Cma1
1.06346012844964e-09	0.262999	0.856	0.776	1.41599716103069e-05	5	Klf2
1.2011711284025e-09	0.4467	0.476	0.384	1.59935935746793e-05	5	Dusp2
4.61268795526933e-09	0.330622	0.651	0.544	6.14179401244111e-05	5	Klra4
5.47878965279562e-09	0.38379	0.337	0.238	7.29500842269737e-05	5	Prf1
2.90391181965527e-08	0.382065	0.526	0.439	0.000386656	5	Klra3
6.87598736776913e-08	0.569434	0.449	0.38	0.000915538	5	Nfkbia
p_val	avg_log2FC	pct.1	pct.2	p_val_adj	cluster	gene
0	3.59151	1	0.089	0	6	Klra1
2.86178881103198e-25	0.430627	1	0.989	3.81047180188908e-21	6	Gzma
7.38229829237405e-16	0.253161	1	0.996	9.82953017629605e-12	6	Tyrobp
2.52727953694176e-15	0.577326	0.73	0.545	3.36507270343795e-11	6	Klra4
2.40774173963905e-14	0.384109	0.921	0.776	3.2059081263294e-10	6	Klf2
4.13517928024583e-13	0.547468	0.507	0.343	5.50599121164732e-09	6	Klri2
9.87991217926856e-13	0.475028	0.699	0.524	1.31551030666961e-08	6	Zeb2
5.02669889191423e-12	0.306927	0.986	0.955	6.69304957458379e-08	6	Lgals1
7.78212182570347e-11	0.300671	0.983	0.95	1.03618952109242e-06	6	H2afz
2.75390342789172e-10	0.428194	0.71	0.531	3.66682241423782e-06	6	Cma1
5.78160953341596e-10	0.546415	0.366	0.236	7.69821309374334e-06	6	Scimp
7.83778074850602e-10	0.305283	0.87	0.789	1.04360050666358e-05	6	Emp3
1.60136064415446e-08	0.401698	0.744	0.643	0.000213221	6	Klra8
8.23164801910143e-07	0.431991	0.459	0.362	0.0109604	6	Itga4
3.42749838574245e-06	0.379085	0.485	0.391	0.0456371	6	Rap1b
p_val	avg_log2FC	pct.1	pct.2	p_val_adj	cluster	gene
3.87482160518923e-213	2.28495	0.645	0.026	5.15932496730946e-209	7	Cd3d
9.08778536598141e-199	2.53962	0.789	0.043	1.21003862148042e-194	7	Cd3g
3.33358866511056e-76	0.663561	0.263	0.012	4.43867330759471e-72	7	Gpr55
1.0521939999471e-54	0.748525	0.263	0.017	1.40099631092956e-50	7	Ccdc136
1.49840833211049e-39	0.902438	0.408	0.053	1.99513069420511e-35	7	Tcf7
1.6687853480061e-38	1.57326	0.895	0.261	2.22198769087012e-34	7	Cd160
3.03184285846866e-34	0.609356	0.316	0.037	4.03689876605102e-30	7	Crtam
1.33045360628359e-31	0.926047	0.487	0.087	1.7714989767666e-27	7	Emb
7.03204462352805e-30	1.52312	0.987	0.606	9.3631674162276e-26	7	Cd7
1.74854509742594e-29	1.36726	0.842	0.276	2.32818779722264e-25	7	Ltb
4.62653723066914e-29	0.796548	1	0.993	6.16023432263596e-25	7	Rps18
8.732233350486e-29	0.760107	1	0.996	1.16269687061721e-24	7	Rpl13
7.41700550863866e-28	0.613858	1	0.996	9.87574283475238e-24	7	Rps16
5.64863779160809e-25	0.6585	1	0.995	7.52116121952618e-21	7	Rps28
2.77571352620339e-24	0.938385	1	0.887	3.69586256013981e-20	7	Rpl12
1.23186707301894e-23	0.634885	1	0.995	1.64023100772472e-19	7	Rplp1
6.4967538565395e-23	0.582258	1	0.997	8.65042775998234e-19	7	Eef1a1
1.62795125165323e-22	0.587328	1	0.993	2.16761709157627e-18	7	Rpl39
4.46529702443242e-22	0.67013	1	0.977	5.94554298803177e-18	7	Rps6
4.91209495249716e-22	0.844282	1	0.926	6.54045442924997e-18	7	Rps20
2.99196001535335e-21	0.54083	1	0.997	3.98379476044299e-17	7	Rplp2
3.24015329893077e-21	0.525886	1	0.999	4.31426411752632e-17	7	Rpl37a
3.76508295015259e-21	0.593662	1	0.996	5.01320794812817e-17	7	Rps24
5.40224081592672e-21	0.554902	1	0.997	7.19308364640643e-17	7	Rpl23a
7.04509434560201e-21	0.707539	1	0.972	9.38054312116907e-17	7	Rplp0
1.68281256723538e-20	0.745388	1	0.97	2.24066493327391e-16	7	Rps19
2.14663154859039e-20	0.653765	1	0.972	2.8582399069481e-16	7	Rps9
2.68028371395503e-20	0.641069	1	0.981	3.56879776513112e-16	7	Rps7
4.9705750425617e-20	0.608339	1	0.986	6.6183206691709e-16	7	Rpl17
6.68689360576879e-20	0.533888	1	0.993	8.90359883608114e-16	7	Rps3
1.00371434958979e-19	0.658553	1	0.967	1.33644565647881e-15	7	Rpsa
1.48552309793186e-19	0.489093	1	0.997	1.97797400489627e-15	7	Rpl37
2.03151480158247e-19	0.556611	1	0.995	2.70496195830705e-15	7	Rpl38
2.55149379979649e-19	0.583237	1	0.993	3.39731399442903e-15	7	Rps15a
3.77475204441746e-19	0.536706	1	0.991	5.02608234714185e-15	7	Rps3a1
7.92180832291787e-19	0.575935	1	0.988	1.05478877819651e-14	7	Rpl23
3.46239455460348e-18	0.558802	1	0.979	4.61017834945454e-14	7	Rpl6
5.60094835074548e-18	0.744377	1	0.903	7.45766272901761e-14	7	Rpl36a
7.48491344412445e-18	0.558544	0.382	0.085	9.96616225085171e-14	7	Lpxn
1.26046019917904e-17	0.512901	1	0.995	1.6783027552069e-13	7	Rpl32
1.33701407928891e-17	0.486197	1	0.988	1.78023424657318e-13	7	Rps15
1.63674453656279e-17	0.961044	0.632	0.209	2.17932535043335e-13	7	Thy1
2.22369693992067e-17	0.471576	1	0.994	2.96085247550437e-13	7	Rps27a
5.77520188936536e-17	0.738325	0.579	0.175	7.68968131568998e-13	7	Cxcr3
6.94966634099056e-17	0.497956	1	0.998	9.25348073302892e-13	7	Rpl18a
1.18843474447511e-16	0.550085	1	0.985	1.58240086226861e-12	7	Rps4x
1.50437893921128e-16	0.678822	1	0.941	2.00308055755981e-12	7	Rps2
2.4352947078513e-16	0.523292	0.395	0.095	3.242594903504e-12	7	Spint2
1.68308068453196e-15	0.454798	0.25	0.047	2.2410219314543e-11	7	Tesc
2.70649407966951e-15	0.646735	1	0.909	3.60369686707996e-11	7	Rpl35
3.10671473687987e-15	0.471488	1	0.986	4.13659067215555e-11	7	Rpl21
3.5692857778226e-15	0.52319	1	0.985	4.75250401317079e-11	7	Rpl8
5.36208498174875e-15	0.588576	1	0.949	7.13961615319846e-11	7	Rpl4
1.8749333206757e-14	0.475717	1	0.992	2.49647371647969e-10	7	Rps5
2.87735342442775e-14	0.618757	1	0.898	3.83119608462555e-10	7	Rpl10a
4.33703075557661e-14	0.525921	1	0.964	5.77475645105025e-10	7	Rpl18
8.24117800658109e-14	0.762349	0.987	0.751	1.09731285157627e-09	7	Eef1g
1.25342050160267e-13	0.450728	1	0.986	1.66892939788396e-09	7	Rpl11
2.73984257447804e-13	0.53224	1	0.964	3.64810038791752e-09	7	Rpl3
2.97609244363601e-13	0.524878	1	0.947	3.96266708870135e-09	7	Wdr89
4.13310372101013e-13	0.387543	0.921	0.454	5.50322760452499e-09	7	Xcl1
4.59687059740018e-13	0.370532	1	0.999	6.12073320043835e-09	7	Rpl13a
5.74056762614804e-13	0.424314	1	0.988	7.64356579421612e-09	7	Rpl9
7.90917958013039e-13	0.576118	0.421	0.126	1.05310726109436e-08	7	Mfsd10
2.21165587002501e-12	0.474594	0.303	0.075	2.9448197909383e-08	7	Gpr18
2.3809179482414e-12	0.562623	1	0.871	3.17019224808343e-08	7	Rpl22
2.68073002013342e-12	0.539683	0.329	0.088	3.56939202180765e-08	7	Klk8
2.70867160961396e-12	0.463116	1	0.973	3.60659624820098e-08	7	Rps10
4.21040245010271e-12	0.684422	1	0.674	5.60615086231176e-08	7	Gm9493
4.7695068635926e-12	0.546421	0.434	0.136	6.35059838887355e-08	7	Slc25a4
6.78398668572174e-12	0.427448	1	0.992	9.03287827203849e-08	7	Rps8
7.33555916723459e-12	0.368171	1	0.996	9.76729703117285e-08	7	Rpl19
7.83051522284288e-12	0.344563	1	0.999	1.04263310192153e-07	7	Rps23
9.5744368242887e-12	0.4511	1	0.983	1.27483626315404e-07	7	Rpl26
1.93001115145583e-11	0.522735	0.987	0.864	2.56980984816343e-07	7	Rpl23a-ps3
2.55015346362131e-11	0.3093	1	1	3.39552933681178e-07	7	Rps27
3.72692135433144e-11	0.536351	0.974	0.877	4.96239578329232e-07	7	Rpl15
5.07379552045825e-11	0.395792	1	0.995	6.75575873549017e-07	7	Rpl35a
5.37632001143342e-11	0.440202	1	0.985	7.1585700952236e-07	7	Rps13
5.71666200439673e-11	0.302251	1	1	7.61173545885424e-07	7	Rps29
7.32577564560195e-11	0.668773	0.75	0.341	9.754270272119e-07	7	Rps18-ps3
8.21270570059625e-11	0.399634	1	0.995	1.09352176403439e-06	7	Rps11
1.1075393452801e-10	0.585561	0.987	0.847	1.47468863824045e-06	7	Gnb2l1
1.1473154703697e-10	0.422808	1	0.981	1.52765054879725e-06	7	Rpl27
1.46289373866665e-10	0.529106	1	0.943	1.94784301303464e-06	7	Rps17
2.44880009531519e-10	0.49987	1	0.88	3.26057732691217e-06	7	Rpl29
2.75082940576419e-10	0.363431	0.342	0.1	3.66272935377502e-06	7	Abi3
3.39407462248225e-10	0.400177	0.382	0.12	4.51921035983512e-06	7	C1qbp
4.38382257543169e-10	0.361919	1	0.999	5.8370597591873e-06	7	Rpl41
5.68358111012548e-10	0.324525	1	0.998	7.56768824813207e-06	7	Rps14
7.67361550358909e-10	0.392996	1	0.992	1.02174190430289e-05	7	mt-Co1
7.90364324313862e-10	0.38999	1	0.981	1.05237009782391e-05	7	Rps21
1.05522723608134e-09	0.693323	0.868	0.458	1.4050350648423e-05	7	Saraf
1.57659723502339e-09	0.455713	0.987	0.91	2.09923921843365e-05	7	Rpl5
1.65669367899444e-09	0.6335	0.908	0.62	2.2058876335811e-05	7	Gm10073
1.68083356992544e-09	0.656609	0.908	0.529	2.23802989835573e-05	7	Limd2
1.84866530060617e-09	0.448159	0.329	0.102	2.46149784775712e-05	7	Sesn3
3.12053977910332e-09	0.51359	0.724	0.321	4.15499871587607e-05	7	Cd27
3.33603457362475e-09	0.687271	0.355	0.121	4.44193003478136e-05	7	Pim2
3.6301066728152e-09	0.332385	1	0.993	4.83348703485344e-05	7	Rpl27a
4.42043012922436e-09	0.397421	0.395	0.135	5.88580271706223e-05	7	Ccr5
5.00476156383567e-09	0.427525	0.526	0.202	6.6638400222472e-05	7	Fbl
6.34315526674149e-09	0.626592	0.934	0.589	8.4459112376663e-05	7	Cotl1
6.38490716070084e-09	0.288595	1	0.999	8.50150388447317e-05	7	Fau
7.81677366672022e-09	0.493462	0.961	0.81	0.00010408	7	Rpl7a
9.9258767338954e-09	0.451608	0.513	0.203	0.000132163	7	Traf1
1.08625059204195e-08	0.304917	1	0.993	0.000144634	7	Rpl34
1.12390456791771e-08	0.30671	0.289	0.087	0.000149648	7	Fdx1l
1.16279357533346e-08	0.313389	1	0.991	0.000154826	7	Tpt1
1.21461798603638e-08	0.312067	0.5	0.186	0.000161726	7	Nfkb1
1.21651386935437e-08	0.425371	1	0.94	0.000161979	7	Rpl24
1.22549957836544e-08	0.446589	1	0.959	0.000163175	7	Rps12
1.37243595467191e-08	0.328175	1	0.993	0.00018274	7	Rpl36
1.38316159794849e-08	0.466118	1	0.929	0.000184168	7	Rpl31
1.48321936216974e-08	0.710952	0.711	0.367	0.000197491	7	Car2
1.69368492823484e-08	0.428409	0.342	0.116	0.000225514	7	Magohb
1.93121649249698e-08	0.436289	0.421	0.155	0.000257141	7	Lbh
2.02339160137993e-08	0.335915	1	0.996	0.000269415	7	Rps27rt
2.5631788687845e-08	0.492826	0.303	0.1	0.000341287	7	Clec2i
2.6276954926746e-08	0.502487	0.974	0.665	0.000349878	7	Ly6e
2.71012805183581e-08	0.347939	1	0.987	0.000360854	7	Rpl14
2.94659286331986e-08	0.43305	0.987	0.922	0.000392339	7	Rpl28
2.98352209109383e-08	0.5057	0.974	0.802	0.000397256	7	Rps12-ps3
4.2657299282931e-08	0.592686	0.842	0.494	0.000567982	7	Rpl13-ps3
4.55268910914098e-08	0.373792	1	0.951	0.000606191	7	Rpl30
4.94085215196225e-08	0.369553	0.303	0.098	0.000657874	7	Tox
6.45074984580951e-08	0.38231	0.25	0.076	0.000858917	7	Dtymk
7.00080845072164e-08	0.327746	0.289	0.093	0.000932158	7	Isyna1
8.08615063950009e-08	0.484303	0.974	0.779	0.00107667	7	Gm11808
1.14202997771116e-07	0.354039	0.513	0.208	0.00152061	7	Suclg1
1.32459007418183e-07	0.321753	0.276	0.089	0.00176369	7	Mlec
1.33298538757637e-07	0.355934	1	0.957	0.00177487	7	Rpl7
1.62989269929804e-07	0.552193	0.658	0.315	0.0021702	7	Serpina3g
3.16597811512522e-07	0.378409	0.553	0.236	0.0042155	7	Fubp1
3.52819328526774e-07	0.384509	1	0.93	0.00469779	7	Rps26
3.54603741544622e-07	0.492204	0.329	0.122	0.00472155	7	Isg15
4.05358856534385e-07	0.256972	0.368	0.136	0.00539735	7	mt-Nd4l
4.14307312254299e-07	0.46772	0.618	0.296	0.0055165	7	Acot7
4.21157749962569e-07	0.430775	0.579	0.268	0.00560772	7	Prdx6
5.46739189312998e-07	0.28114	1	0.997	0.00727983	7	mt-Co3
6.62173962428383e-07	0.517006	0.816	0.451	0.00881685	7	Skap1
7.75154802071548e-07	0.295388	0.276	0.094	0.0103212	7	Pkn1
7.81912719931436e-07	0.432361	0.711	0.352	0.0104112	7	Rps26-ps1
8.52845823370366e-07	0.433571	0.974	0.772	0.0113556	7	Naca
8.83446376869554e-07	0.338196	0.447	0.184	0.0117631	7	Hsd17b10
1.07141717413282e-06	0.320834	1	0.987	0.0142659	7	Rpl10
1.08202992765831e-06	0.339163	0.487	0.203	0.0144072	7	Idh3g
1.08445457849016e-06	0.284543	0.289	0.102	0.0144395	7	H2-DMa
1.1691867936599e-06	0.447193	0.645	0.318	0.0155677	7	Gpi1
1.27351697795925e-06	0.507138	0.934	0.672	0.0169569	7	Eef1b2
1.57797027248822e-06	0.279892	0.355	0.137	0.0210107	7	Ubl4a
1.65177529429583e-06	0.302681	0.25	0.085	0.0219934	7	Vars
1.84262225331805e-06	0.287364	0.263	0.091	0.0245345	7	Chchd7
1.89297538927165e-06	0.330775	0.368	0.147	0.025205	7	Pold4
1.92446464095222e-06	0.281796	0.263	0.091	0.0256242	7	Ctsz
2.16603314162679e-06	0.277255	0.329	0.124	0.0288407	7	Efr3a
2.93999961353633e-06	0.287377	0.276	0.099	0.0391461	7	Socs1
3.08323058976723e-06	0.329154	0.303	0.114	0.0410532	7	Ogfr
3.41744002274001e-06	0.256009	1	0.998	0.0455032	7	mt-Atp6
3.58500949136435e-06	0.495138	0.842	0.562	0.0477344	7	Gm8730
3.62261068509212e-06	0.403617	0.539	0.255	0.0482351	7	Tmem256
p_val	avg_log2FC	pct.1	pct.2	p_val_adj	cluster	gene
0	2.76787	0.681	0.011	0	8	Ifit3
0	2.72005	0.736	0.017	0	8	Ifit1
0	1.87191	0.5	0.005	0	8	Ifi204
0	1.86078	0.5	0.005	0	8	Rsad2
0	1.34408	0.361	0.001	0	8	Ifit3b
9.25202020992144e-230	2.65248	0.792	0.036	1.23190649095104e-225	8	Usp18
3.17765959750714e-218	1.96922	0.444	0.01	4.23105375408075e-214	8	Isg20
1.08794108208283e-217	3.38988	0.514	0.015	1.44859355079329e-213	8	Cxcl10
2.63607005248892e-203	1.29881	0.333	0.006	3.509927274889e-199	8	Iigp1
1.58612800267333e-193	1.2051	0.361	0.007	2.11192943555953e-189	8	Cmpk2
4.91703859252315e-141	3.91395	1	0.117	6.54703688594457e-137	8	Isg15
8.87849999772466e-127	1.25742	0.347	0.012	1.18217227469704e-122	8	Mx1
3.46749930464118e-110	2.15652	0.792	0.077	4.61697532412974e-106	8	Rtp4
1.47694761917027e-107	1.16139	0.375	0.016	1.96655575492521e-103	8	Oasl1
3.05823751111093e-99	1.654	0.333	0.014	4.0720432460442e-95	8	Mnda
2.98125964287242e-98	1.06587	0.25	0.008	3.96954721448462e-94	8	Ifi44
3.97385530126594e-89	1.0742	0.306	0.013	5.2911883336356e-85	8	Ifit1bl1
2.83959150192521e-85	1.50071	0.556	0.047	3.78091608481342e-81	8	Trim30d
1.43244938603308e-81	1.99328	0.681	0.078	1.90730635750305e-77	8	Igtp
7.7310873354373e-72	1.00224	0.292	0.015	1.02939427871348e-67	8	Oas3
3.01424392400795e-70	0.951226	0.292	0.016	4.01346578481659e-66	8	Phf11c
5.94102590797198e-67	1.26475	0.486	0.045	7.91047599646469e-63	8	Pydc4
1.78610452678048e-64	2.86383	0.833	0.166	2.37819817740821e-60	8	Bst2
1.12190760929795e-62	2.00766	0.806	0.14	1.49381998178022e-58	8	Irf7
3.98708475519685e-61	1.43187	0.472	0.047	5.3088033515446e-57	8	Herc6
4.63775901511029e-59	1.31908	0.472	0.049	6.17517612861935e-55	8	Tor3a
2.37504875017028e-57	2.01196	0.833	0.166	3.16237741085172e-53	8	Phf11b
1.46163992285106e-55	1.77097	0.806	0.152	1.94617355727618e-51	8	Pyhin1
1.22043675096719e-54	2.10203	0.806	0.169	1.62501153391281e-50	8	Zbp1
1.58653838690492e-46	1.3037	0.486	0.063	2.11247586216391e-42	8	Pydc3
1.41383037527138e-44	1.43577	0.611	0.102	1.88251514467385e-40	8	Parp14
7.61077833811777e-44	2.05527	0.764	0.182	1.01337513572038e-39	8	Trim30a
4.22361964673985e-43	1.80874	0.736	0.161	5.62374955963411e-39	8	Stat1
1.44665528434331e-40	1.39531	0.653	0.127	1.92622151110311e-36	8	Xaf1
2.3073084308252e-38	1.41092	0.458	0.069	3.07218117564375e-34	8	Ppa1
2.61554297210727e-38	1.48671	0.417	0.057	3.48259546736083e-34	8	Lilrb4a
5.05179197027907e-38	1.634	0.681	0.144	6.72646100842658e-34	8	Gadd45g
6.98470104817349e-38	1.0782	0.333	0.037	9.300129445643e-34	8	Eif2ak2
1.06025941574035e-36	1.94004	0.917	0.396	1.41173541205828e-32	8	Ifi203
2.65772189261127e-36	1.76387	0.764	0.21	3.5387567000119e-32	8	Gm4955
1.37699269010416e-35	1.1488	0.542	0.095	1.8334657668737e-31	8	Slfn8
3.48664041650075e-35	1.7186	0.889	0.308	4.64246171457074e-31	8	Ifi47
5.23123138632621e-35	1.23803	0.583	0.111	6.96538459089335e-31	8	Ehd4
6.32530607522838e-34	1.03305	0.333	0.041	8.42214503916659e-30	8	Rnf213
7.36830857111134e-34	1.59922	0.764	0.216	9.81090286243475e-30	8	Samhd1
6.89534947388951e-33	2.02518	0.889	0.366	9.18115782448388e-29	8	Mndal
2.66095409671096e-31	1.63981	0.708	0.2	3.54306037977064e-27	8	Ms4a6b
1.24779609390814e-30	1.46635	0.708	0.193	1.66144049903869e-26	8	Lgals3bp
7.29125120656879e-30	1.05332	0.278	0.033	9.70830098154634e-26	8	Lilr4b
4.6312046614874e-28	1.33509	1	0.895	6.16644900677047e-24	8	Ms4a4b
2.83591180894751e-27	1.04611	0.375	0.062	3.77601657361361e-23	8	Trafd1
8.76697762860057e-27	1.34746	0.667	0.185	1.16732307124817e-22	8	Lgals9
1.0368050928231e-26	0.84905	0.278	0.036	1.38050598109396e-22	8	Gbp9
3.75912126856435e-25	2.20776	0.875	0.455	5.00526996909344e-21	8	Xcl1
5.79702948541167e-25	1.29452	0.694	0.211	7.71874475982563e-21	8	Ifi35
6.47727564758994e-25	0.831801	0.319	0.049	8.62449252476601e-21	8	Casp4
7.21754296965403e-25	1.36292	0.278	0.04	9.61015846409435e-21	8	Amica1
1.24048720283728e-24	0.73977	0.264	0.035	1.65170871057784e-20	8	BC094916
3.08193188521883e-24	1.45813	0.958	0.666	4.10359230516887e-20	8	Ly6e
6.57972108611181e-24	0.737654	0.333	0.054	8.76089862615788e-20	8	Trim25
2.23280349784663e-23	1.26223	0.875	0.332	2.97297785738279e-19	8	Slfn2
3.78907756741666e-23	0.948076	0.306	0.049	5.04515678101528e-19	8	Pml
4.46437145961575e-23	1.01525	1	0.881	5.94431059847837e-19	8	Shisa5
9.22377313342342e-23	1.62164	0.792	0.314	1.22814539271533e-18	8	Serpina3g
5.69253488541261e-22	0.732902	0.25	0.035	7.57961019992689e-18	8	Gbp2
4.37443447725353e-20	0.90383	0.389	0.081	5.82455950646307e-16	8	Ddx58
6.1115321588427e-20	0.935053	0.431	0.098	8.13750506949905e-16	8	Socs1
5.77731986357245e-19	1.03674	0.542	0.154	7.69250139834672e-15	8	Gbp7
1.54338470430383e-18	1.32985	0.819	0.391	2.05501673378055e-14	8	H2-T22
1.59265255919177e-18	0.66432	0.25	0.04	2.12061688256384e-14	8	Clic4
1.97194213002051e-18	1.0084	0.444	0.113	2.62564094612231e-14	8	9930111J21Rik2
1.16204474449137e-17	1.04607	0.583	0.181	1.54726257729026e-13	8	Nt5c3
2.89223319927066e-17	1.09154	0.472	0.13	3.85100850482888e-13	8	Mxd1
6.08866796684226e-17	0.995912	0.569	0.184	8.10706139785047e-13	8	Smchd1
3.41037398949151e-16	0.768153	0.403	0.101	4.54091296700795e-12	8	Tap1
4.14183524431614e-15	0.879839	0.972	0.775	5.51485362780694e-11	8	Psmb8
7.89988695180297e-15	0.910107	0.514	0.166	1.05186994763257e-10	8	Cnp
1.58349426371739e-14	0.491256	1	0.999	2.1084226121397e-10	8	B2m
2.6674943973423e-14	0.481824	0.25	0.048	3.55176879006127e-10	8	Tor1aip2
1.18369263513522e-13	1.63754	0.889	0.778	1.57608674368255e-09	8	Gzmb
1.19041103736184e-13	1.0752	0.639	0.252	1.58503229624729e-09	8	Cd69
1.3148700343996e-13	0.642982	0.319	0.077	1.75074945080307e-09	8	Irf9
1.43711794166865e-13	0.760371	0.458	0.138	1.91352253933181e-09	8	Trim12c
6.00628996644843e-13	0.961922	0.847	0.548	7.99737509032609e-09	8	Psme2
1.5569980461729e-12	0.808901	0.958	0.762	2.07314289847922e-08	8	Ccnd2
1.91833461232941e-12	0.778804	0.903	0.644	2.55426253631661e-08	8	Psme1
2.51350205942621e-12	0.678841	0.264	0.061	3.34672799212599e-08	8	Serpina3f
3.2966554128097e-12	0.919635	0.806	0.414	4.38949668215612e-08	8	Pla2g16
8.65876115806003e-12	0.822378	0.528	0.191	1.15291404819569e-07	8	Casp8
1.39172358352039e-11	0.655111	0.25	0.059	1.8530799514574e-07	8	Naa20
3.67354552383048e-11	0.450881	1	1	4.89132586498028e-07	8	Tmsb10
4.21489764714791e-11	0.655081	0.319	0.088	5.61213621717744e-07	8	Xdh
5.36945487065673e-11	0.746809	0.611	0.25	7.14942916027944e-07	8	Irf1
5.38212576768131e-11	0.788906	0.417	0.138	7.16630045966767e-07	8	Samd9l
1.00889150562319e-10	0.839979	0.722	0.365	1.34333903973728e-06	8	Chmp4b
3.14615246968838e-10	0.632505	0.292	0.082	4.18910201339007e-06	8	Dtx3l
3.90160804945041e-10	0.942897	0.486	0.2	5.19499111784322e-06	8	Nmi
8.63591969862246e-10	0.761872	0.528	0.213	1.14987270787158e-05	8	2810474O19Rik
1.02119235887802e-09	0.824882	0.778	0.483	1.35971762584608e-05	8	Psmb10
1.07711004891529e-09	0.655257	0.319	0.099	1.4341720301307e-05	8	Gsdmd
1.24599139503205e-09	0.509768	0.264	0.072	1.65903754248518e-05	8	Ikzf2
1.5534623677426e-09	0.751241	0.847	0.53	2.06843514264927e-05	8	Sp110
1.75709740408724e-09	0.649661	0.375	0.127	2.33957519354216e-05	8	Tcof1
4.42904216814706e-09	0.591728	0.319	0.099	5.89726964688781e-05	8	Desi2
4.98093614023303e-09	0.71135	0.569	0.258	6.63211647072028e-05	8	Zcchc11
6.77362494410628e-09	0.643033	0.417	0.153	9.01908161307751e-05	8	Mitd1
6.95223791548446e-09	2.09067	0.264	0.085	9.25690478446755e-05	8	Ifi27l2a
8.71046428836165e-09	0.533031	0.292	0.09	0.00011598	8	Gbp4
1.32573821271182e-08	0.909128	0.639	0.325	0.000176522	8	Ddx24
1.76603405889961e-08	0.488801	0.25	0.071	0.000235147	8	Fam26f
1.95112338164288e-08	0.425015	1	0.99	0.000259792	8	H2-K1
4.15099432977576e-08	0.712964	0.75	0.453	0.000552705	8	Sp100
4.83243944434711e-08	0.684864	0.653	0.366	0.000643439	8	Hspa5
5.42934939625269e-08	0.501645	0.444	0.176	0.000722918	8	Rbck1
5.62376392798416e-08	0.652601	0.556	0.251	0.000748804	8	Prdx2
7.53010398900012e-08	0.491226	0.319	0.11	0.00100263	8	Stoml2
1.49315748337172e-07	0.735051	0.611	0.317	0.00198814	8	Arf4
1.60844663509255e-07	0.876615	0.764	0.476	0.00214165	8	Cycs
1.71577620365028e-07	0.757084	0.361	0.148	0.00228456	8	Tor1aip1
1.91489833399512e-07	0.863403	0.347	0.137	0.00254969	8	Tmem176b
2.11168799878951e-07	0.75375	0.819	0.618	0.00281171	8	Pim1
2.47810747975626e-07	0.62526	0.847	0.582	0.0032996	8	Epsti1
2.59420176016771e-07	0.725118	0.306	0.114	0.00345418	8	Ogfr
3.14692932765354e-07	0.370026	1	0.993	0.00419014	8	Rps15a
3.68351420914956e-07	0.606347	0.431	0.185	0.0049046	8	H2-T23
4.05552150999366e-07	0.75879	0.264	0.091	0.00539993	8	Gadd45b
4.90105701293023e-07	0.65876	0.681	0.382	0.00652576	8	Pdia3
5.00143114379098e-07	0.672706	0.403	0.173	0.00665941	8	Phip
5.61718795432746e-07	0.303826	1	0.995	0.00747929	8	Rplp1
1.11827558668584e-06	0.581426	0.431	0.186	0.0148898	8	Stat3
1.19963377282426e-06	0.537212	0.25	0.085	0.0159731	8	Icam1
1.35969930804618e-06	0.601705	0.333	0.135	0.0181044	8	Plscr1
1.41340784591218e-06	0.361252	0.486	0.209	0.0188195	8	Slirp
1.45038832581328e-06	0.410907	0.264	0.091	0.0193119	8	Etnk1
1.66555427752125e-06	0.720446	0.306	0.122	0.0221769	8	Pim2
1.89008384850848e-06	0.417164	0.375	0.152	0.0251665	8	Casp1
1.9373070864987e-06	0.618629	0.389	0.171	0.0257952	8	Pttg1
2.27910861366741e-06	0.545799	0.639	0.345	0.0303463	8	Gm9844
2.39753645760077e-06	0.418729	0.292	0.107	0.0319232	8	Cxcr6
2.4864046935061e-06	0.348505	0.361	0.142	0.0331065	8	Tm9sf3
2.60143114511461e-06	0.491898	0.264	0.095	0.0346381	8	Ppp6r1
2.95030415073912e-06	0.525901	0.417	0.182	0.0392833	8	Ssr1
3.48683329676649e-06	0.350501	0.278	0.101	0.0464272	8	Sp140
p_val	avg_log2FC	pct.1	pct.2	p_val_adj	cluster	gene
0	1.88568	0.765	0.004	0	9	Ccna2
0	1.67652	0.647	0.004	0	9	Mxd3
0	1.3089	0.588	0.002	0	9	Pbk
0	1.29561	0.529	0.002	0	9	Ckap2
7.14962573575742e-247	1.24131	0.529	0.003	9.51972666716101e-243	9	Rad51
4.78774107011657e-240	1.17192	0.529	0.003	6.37487723486021e-236	9	Mis18bp1
4.63420768094437e-226	2.65335	0.941	0.013	6.17044752717743e-222	9	Birc5
5.35978048515539e-225	1.43731	0.471	0.003	7.1365477159844e-221	9	Hmmr
1.95717923128332e-224	1.98884	0.706	0.007	2.60598414645374e-220	9	Hist1h1b
1.25923017243189e-220	1.72493	0.706	0.007	1.67666497459306e-216	9	Ccnb2
1.90274998895829e-218	0.999838	0.412	0.002	2.53351161029796e-214	9	Esco2
1.66836883302452e-216	1.92193	0.706	0.007	2.22143310117215e-212	9	Rrm2
1.72278140273452e-213	3.61386	1	0.016	2.29388343774102e-209	9	2810417H13Rik
7.89827031312972e-212	1.09094	0.471	0.003	1.05165469219322e-207	9	Aurkb
1.14444442187997e-207	0.609335	0.294	0.001	1.52382774773318e-203	9	Espl1
2.31087261947514e-202	0.756011	0.412	0.002	3.07692689283115e-198	9	Sgol1
1.55253290814227e-194	2.32342	0.706	0.008	2.06719756719143e-190	9	Mki67
2.68034366024832e-185	1.30686	0.647	0.007	3.56887758362064e-181	9	Cdca3
4.59785299159873e-182	2.02034	0.765	0.01	6.12204125831371e-178	9	Prc1
1.81655866732751e-181	0.509726	0.294	0.001	2.41874786554659e-177	9	Hist1h3c
1.98901162441819e-177	1.27295	0.647	0.007	2.64836897791282e-173	9	Hist1h2af
9.60535399880407e-176	2.34323	0.765	0.011	1.27895288494076e-171	9	Ube2c
4.33803544318391e-171	1.53307	0.765	0.011	5.77609419259938e-167	9	Cit
4.89105252708474e-167	0.712454	0.353	0.002	6.51243643981333e-163	9	Cep55
1.22871400890708e-166	1.26778	0.529	0.005	1.63603270285977e-162	9	Nusap1
4.12359809212707e-162	0.874677	0.412	0.003	5.49057085966719e-158	9	Ckap2l
1.75339314687642e-161	0.630891	0.294	0.001	2.33464297506596e-157	9	Neil3
5.66329415916024e-161	0.861707	0.353	0.002	7.54067617292187e-157	9	Ska1
3.48702489154218e-143	1.86835	0.706	0.011	4.64297364308841e-139	9	Cdk1
1.08569883776774e-141	1.32951	0.588	0.008	1.44560800248774e-137	9	Diaph3
6.74202597594064e-130	1.33386	0.471	0.005	8.97700758696497e-126	9	Kif22
1.28540095342088e-126	1.74268	0.588	0.009	1.7115113694799e-122	9	Cenpf
1.9126147690131e-125	0.753598	0.412	0.004	2.54664656494095e-121	9	Ncaph
9.27488010315406e-118	0.818708	0.412	0.005	1.23495028573496e-113	9	Casc5
2.69617107016055e-116	1.10786	0.353	0.003	3.58995177991877e-112	9	Kif11
1.9913374200959e-115	1.51906	0.647	0.012	2.65146577485769e-111	9	Cdca8
2.94686546868015e-115	2.01735	0.765	0.017	3.92375137154762e-111	9	Hist1h2ap
9.94817136421408e-114	1.28254	0.412	0.005	1.3245990171451e-109	9	Tpx2
9.6107217720086e-112	0.613558	0.294	0.002	1.27966760394295e-107	9	Cenpp
5.24089370150067e-107	1.02638	0.353	0.004	6.97824996354814e-103	9	Hist1h2al
8.42230233943752e-103	3.27564	0.941	0.031	1.12142955649611e-98	9	Top2a
4.2074566811072e-100	0.491243	0.294	0.003	5.60222857089424e-96	9	Ncapg2
1.70810131048405e-93	0.537392	0.294	0.003	2.27433689490952e-89	9	Ercc6l
3.19304197446066e-90	1.35272	0.529	0.01	4.25153538899437e-86	9	Spc25
4.73026503824177e-89	2.1861	0.941	0.034	6.29834789841892e-85	9	Spc24
2.5901421347634e-86	1.82899	0.765	0.023	3.44877425243747e-82	9	Asf1b
3.09719074128766e-86	0.962439	0.471	0.009	4.12390947202452e-82	9	Tacc3
1.78673363843896e-78	2.39112	0.765	0.026	2.37903583958147e-74	9	Cks1b
1.83641264266175e-78	1.72829	0.588	0.015	2.44518343370412e-74	9	Tcf19
1.12380129225781e-75	1.09204	0.412	0.008	1.49634142064127e-71	9	Tk1
2.89525413306468e-71	0.96621	0.412	0.008	3.85503087817562e-67	9	Clspn
4.46507030331858e-67	1.07918	0.412	0.009	5.94524110886869e-63	9	Fbxo5
9.76507031620395e-65	0.801476	0.353	0.006	1.30021911260256e-60	9	Hist1h2ag
1.30587143993726e-58	0.893463	0.353	0.007	1.73876782227646e-54	9	Uhrf1
3.02494733344873e-56	1.26285	0.412	0.01	4.02771737448699e-52	9	Cdc20
7.13625204826031e-55	0.875333	0.294	0.005	9.5019196022586e-51	9	Aurka
1.45940101524205e-54	0.974548	0.471	0.014	1.94319245179479e-50	9	Hist1h2ak
7.82711576384659e-51	0.741986	0.294	0.006	1.04218046395617e-46	9	Cenpe
1.21313389130583e-50	0.60699	0.294	0.006	1.61528777627372e-46	9	Hist1h2ai
1.92095302435515e-47	1.38902	0.706	0.036	2.55774895192889e-43	9	Orc6
2.51388599383989e-44	1.23064	0.529	0.022	3.34723920079782e-40	9	Tyms
6.2121269611793e-44	1.14209	0.647	0.032	8.27144704881024e-40	9	Cenpw
1.80848674931387e-43	1.27542	0.588	0.027	2.40800010671142e-39	9	Rrm1
3.14922686780272e-43	0.731459	0.294	0.007	4.19319557447932e-39	9	Atad5
4.56853839555943e-43	0.574711	0.294	0.007	6.08300887368738e-39	9	Kif23
1.27871026547694e-42	1.53284	0.706	0.04	1.70260271848255e-38	9	Ccdc34
3.7417925464171e-40	0.876882	0.353	0.011	4.98219677555436e-36	9	Apitd1
6.45960991128774e-40	0.701705	0.412	0.014	8.60097059687962e-36	9	Dck
9.54530006538128e-39	1.94946	0.824	0.062	1.27095670370552e-34	9	Lockd
3.45868738447506e-38	0.881767	0.412	0.015	4.60524225242854e-34	9	Kpna2
2.2364128237338e-37	0.916086	0.412	0.016	2.97778367480155e-33	9	Ncapd2
2.67145617770716e-37	1.32304	0.529	0.026	3.55704390061709e-33	9	Incenp
3.07292968169129e-37	0.933787	0.294	0.008	4.09160587117196e-33	9	Cenpm
4.83003760495974e-35	1.67742	0.765	0.057	6.4311950710039e-31	9	Ezh2
8.26095106193326e-35	1.66978	0.765	0.057	1.09994563389641e-30	9	Nrm
2.84797157666852e-34	0.736995	0.412	0.017	3.79207415433414e-30	9	Hmgb3
1.33041077773419e-32	0.640627	0.353	0.013	1.77144195055307e-28	9	Ccne1
2.59825857604676e-32	0.596697	0.294	0.009	3.45958129400627e-28	9	Arhgap11a
7.5803740597289e-32	1.8035	0.824	0.069	1.0093268060529e-27	9	Lig1
2.44443842215958e-31	1.67937	0.882	0.085	3.25476975910548e-27	9	Dut
3.0200861645773e-31	1.01159	0.471	0.024	4.02124472813467e-27	9	Hells
9.94933568076302e-31	3.67661	1	0.146	1.3247540458936e-26	9	Stmn1
2.9387908595293e-30	1.0581	0.588	0.038	3.91300002946326e-26	9	Lmnb1
1.01379980141804e-29	0.691388	0.412	0.019	1.34987443558812e-25	9	Knstrn
5.05639911512229e-28	1.35047	0.706	0.059	6.73259542178534e-24	9	Gmnn
1.01208816101916e-27	0.720811	0.412	0.021	1.34759538639701e-23	9	Hist1h2bj
1.08236161004541e-27	1.05599	0.412	0.021	1.44116448377547e-23	9	Hist1h2ae
8.74731911062027e-27	0.609202	0.294	0.011	1.16470553957909e-22	9	Rcc1
3.26062879957093e-26	0.885468	0.353	0.017	4.34152724662869e-22	9	Ska2
5.31744472723887e-25	1.4182	0.647	0.056	7.08017765431855e-21	9	Cbx5
7.67605821811898e-25	1.38329	0.706	0.066	1.02206715174254e-20	9	Mcm7
1.01657612701551e-24	0.936926	0.412	0.024	1.35357111312116e-20	9	Pola1
1.10871433385131e-24	0.585723	0.353	0.017	1.47625313552302e-20	9	Suv39h1
1.94776598225065e-24	1.41431	0.824	0.089	2.59345040536674e-20	9	Tmpo
2.39264392969066e-24	0.880419	0.353	0.018	3.18580539238311e-20	9	Mad2l1
2.44956732919444e-24	2.64768	0.882	0.122	3.2615988988224e-20	9	H2afx
1.34919612794484e-23	0.730626	0.353	0.018	1.79645464435856e-19	9	Prdx4
7.19655683453353e-22	0.629327	0.353	0.02	9.58221542518139e-18	9	Tmem237
1.7231829311758e-21	0.686512	0.353	0.02	2.29441807286058e-17	9	Hist2h2ac
3.63838604201221e-21	1.16991	0.647	0.064	4.84451101493926e-17	9	Tipin
4.49011439867418e-21	0.513018	0.353	0.02	5.97858732183467e-17	9	Pck2
6.49547062364728e-21	1.01421	0.706	0.074	8.64871913538635e-17	9	Pold2
6.34929155642235e-20	0.559696	0.294	0.015	8.45408170737635e-16	9	Hist1h3i
1.45849576442827e-19	0.752577	0.412	0.029	1.94198711033625e-15	9	Cenpl
4.81089616868548e-19	1.94241	0.882	0.153	6.40570824860472e-15	9	Hmgn2
8.46572399208316e-19	0.872234	0.529	0.048	1.12721114954587e-14	9	Fxn
4.42611096538478e-18	0.840685	0.294	0.017	5.89336675040983e-14	9	Zcwpw1
6.8000962159676e-18	1.70115	0.647	0.083	9.05432811156087e-14	9	Smc2
1.40136491933417e-17	1.65899	0.706	0.096	1.86591739009345e-13	9	Cks2
3.0206677953957e-17	0.622399	0.471	0.042	4.02201916956938e-13	9	Tdp2
5.51536104995866e-17	1.18707	0.588	0.067	7.34370323801996e-13	9	Cdkn2c
9.25706913224745e-17	0.886127	0.412	0.034	1.23257875495875e-12	9	Hist1h4d
1.08574822201805e-16	1.37842	0.765	0.109	1.44567375761704e-12	9	Cmc2
1.25043688028307e-16	0.679654	0.529	0.053	1.66495670609691e-12	9	Pdzd11
5.77762020931986e-16	0.632595	0.471	0.045	7.6929013087094e-12	9	Cenpc1
7.38552275857901e-16	3.03916	1	0.389	9.83382355304796e-12	9	Tuba1b
9.53368494508158e-16	0.758288	0.412	0.036	1.26941015043761e-11	9	Rnaseh2b
9.86019021648251e-16	0.408295	0.294	0.019	1.31288432732465e-11	9	Rfwd3
3.68634279521129e-15	0.745442	0.353	0.028	4.90836543182383e-11	9	Hjurp
4.4499585573028e-15	1.41294	0.647	0.092	5.92511981904868e-11	9	Pmf1
4.86407233079895e-15	1.01991	0.471	0.049	6.4765123084588e-11	9	Rfc3
7.03784228303698e-15	0.505177	0.294	0.02	9.37088699986375e-11	9	Naa40
1.12305587565346e-14	3.06011	1	0.443	1.49534889843258e-10	9	Tubb5
1.42898335618329e-14	1.86857	0.941	0.213	1.90269133875806e-10	9	Ube2s
2.02739413000298e-14	0.514707	0.353	0.029	2.69947528409896e-10	9	Dhdds
2.13699641928122e-14	0.517042	0.294	0.021	2.84541073227295e-10	9	Hist1h2bg
3.55720382988473e-14	0.983132	0.529	0.064	4.73641689949152e-10	9	Cenpa
4.03096859695368e-14	0.431152	0.294	0.021	5.36723468684383e-10	9	Hist1h3e
5.14618812998194e-14	1.06752	0.471	0.052	6.85214949507095e-10	9	Topbp1
5.32055993923999e-14	0.673516	0.471	0.051	7.08432555909804e-10	9	Whsc1
6.29566993413234e-14	0.838142	0.471	0.052	8.38268451729722e-10	9	Wdr76
6.47780910985108e-14	0.884294	0.471	0.052	8.62520282976671e-10	9	Racgap1
1.26315865831834e-13	0.476393	0.294	0.022	1.68189575355087e-09	9	Ifi30
1.34031561588177e-13	3.20224	1	0.544	1.78463024254657e-09	9	Hmgb2
1.48982275996397e-13	0.86552	0.412	0.042	1.98369900489202e-09	9	Atad2
1.78334211471154e-13	0.699699	0.353	0.032	2.37452002573842e-09	9	Mb21d1
3.17826116709968e-13	0.606221	0.294	0.023	4.23185474399323e-09	9	Pkmyt1
3.39281606127346e-13	1.15674	0.588	0.083	4.51753458558561e-09	9	Dctpp1
4.21749141332515e-13	0.725169	0.588	0.079	5.61558981684243e-09	9	Ppil1
5.72074432010631e-13	1.79783	0.765	0.159	7.61717106222155e-09	9	Cmtm7
6.71214521208301e-13	0.687957	0.529	0.067	8.93722134988853e-09	9	Dtl
8.6089728376971e-13	0.574858	0.294	0.024	1.14628473333937e-08	9	Mms22l
9.6834537817059e-13	0.487661	0.294	0.024	1.28935187103414e-08	9	Stxbp5
1.25384061508104e-12	0.672242	0.412	0.044	1.66948877898041e-08	9	Ubap2
1.58491412803383e-12	1.64749	0.882	0.213	2.11031316147705e-08	9	Smc4
2.77220319633534e-12	0.489106	0.294	0.024	3.6911885559205e-08	9	Itga6
7.42783225289795e-12	1.22887	0.706	0.126	9.89015864473362e-08	9	Ncaph2
8.58493382500872e-12	1.30395	1	0.257	1.14308393879991e-07	9	Hnrnpa1
1.03964006100821e-11	0.743697	0.647	0.101	1.38428074123244e-07	9	Srsf1
1.49824451103305e-11	1.81905	1	0.304	1.99491256644051e-07	9	Cbx3
1.91744069396749e-11	0.773685	0.294	0.027	2.55307228401771e-07	9	Ipo5
2.09507921378255e-11	1.54237	1	0.977	2.78959797315146e-07	9	Ptma
2.29129743192014e-11	0.612759	0.412	0.048	3.05086253060166e-07	9	Fen1
3.43784589265847e-11	0.670384	0.294	0.027	4.57749180607476e-07	9	Prim1
4.95611552715256e-11	0.527691	0.412	0.049	6.59906782440363e-07	9	Hist1h4i
4.98958173844637e-11	0.749033	0.353	0.038	6.64362808474135e-07	9	Rfc4
5.21529163374375e-11	0.423918	0.353	0.037	6.94416081032981e-07	9	Atp2a2
5.740155480255e-11	1.49417	1	0.34	7.64301702195953e-07	9	Dek
6.05907581357533e-11	0.606001	0.412	0.05	8.06765944577555e-07	9	Ap1g2
7.95174342589633e-11	1.01272	0.765	0.15	1.0587746371581e-06	9	Dnajc9
2.46059669679007e-10	0.449291	0.353	0.04	3.27628450177598e-06	9	Psat1
2.47419972195898e-10	0.586102	0.412	0.052	3.29439692978839e-06	9	Atp6v1a
3.78250699230443e-10	0.63728	0.471	0.067	5.03640806025335e-06	9	Nelfe
4.5500776717993e-10	0.87517	0.882	0.193	6.05842842000077e-06	9	Plp2
5.98971895780923e-10	0.961348	0.529	0.088	7.97531079232299e-06	9	Siva1
6.78197742105023e-10	0.532423	0.294	0.03	9.03020293612838e-06	9	Git1
7.27074219381669e-10	0.846433	0.353	0.043	9.68099323106693e-06	9	Trim59
9.96742808532146e-10	0.706073	0.647	0.118	1.32716304956055e-05	9	Nubp1
1.17344511825199e-09	0.418156	0.294	0.031	1.56244217495253e-05	9	Ogg1
1.22332664274674e-09	0.674104	0.412	0.056	1.62885942481729e-05	9	Fzr1
1.35560281465523e-09	1.1275	0.941	0.252	1.80498514771344e-05	9	Snrpd1
1.40744853787487e-09	0.798805	0.647	0.122	1.87401772818039e-05	9	Csrp1
1.5002595413392e-09	0.612836	0.294	0.031	1.99759557929315e-05	9	Gpr89
1.82006806384036e-09	0.686664	0.412	0.057	2.42342062700344e-05	9	Eri1
1.82094298172937e-09	0.406976	0.294	0.031	2.42458558017266e-05	9	Apaf1
2.19148390163678e-09	0.570784	0.294	0.032	2.91796081502938e-05	9	Trim33
2.20308100752801e-09	0.477442	0.294	0.032	2.93340236152355e-05	9	Mthfd2
2.48548182479321e-09	0.756475	0.588	0.105	3.30941904971216e-05	9	Hist1h1e
2.65339868052432e-09	0.272884	0.294	0.031	3.53300034311813e-05	9	Snx27
3.75139944110295e-09	0.986636	0.941	0.239	4.99498835582858e-05	9	2700094K13Rik
4.07963571125523e-09	1.17885	0.765	0.185	5.43203494953633e-05	9	Ssrp1
5.09393391142985e-09	0.586377	0.412	0.059	6.78257300306884e-05	9	Ttc9c
5.17410885901608e-09	1.20612	1	0.951	6.88932594577991e-05	9	H2afz
5.19039953272276e-09	0.806718	0.353	0.047	6.91101697782035e-05	9	Rfc5
6.11336954973308e-09	0.729807	0.294	0.034	8.1399515554696e-05	9	Gzmm
8.28291446565935e-09	0.448603	0.294	0.034	0.000110287	9	Slc29a1
8.46323659757083e-09	0.510411	0.471	0.075	0.000112688	9	Tusc3
1.05998820422671e-08	0.647561	0.529	0.092	0.000141137	9	Dpysl2
1.15778853876204e-08	0.469637	0.294	0.034	0.00015416	9	Smyd4
1.46738827006274e-08	0.606642	0.529	0.093	0.000195383	9	Usp1
1.70473966368136e-08	0.476121	0.294	0.035	0.000226986	9	Mis12
1.83580856406244e-08	1.47314	0.941	0.423	0.000244438	9	H2afv
1.88919659313111e-08	0.288241	0.294	0.034	0.000251547	9	Pradc1
1.90226823861285e-08	0.505623	0.294	0.035	0.000253287	9	Serhl
2.09450289824309e-08	0.854239	0.706	0.158	0.000278883	9	Fam111a
2.23832569793493e-08	0.362794	0.294	0.035	0.000298033	9	Ckap5
2.77779202404411e-08	0.713596	0.588	0.115	0.000369863	9	Mis18a
2.94506604450846e-08	0.540665	0.294	0.036	0.000392136	9	Hmbs
3.02838478005787e-08	0.307027	0.294	0.035	0.000403229	9	Mcm4
3.19939478723294e-08	1.13184	0.412	0.069	0.000425999	9	Mcm6
3.23619244541071e-08	1.29356	1	0.777	0.000430899	9	Hmgb1
3.50586769170256e-08	0.347741	0.353	0.048	0.000466806	9	Mta1
4.26818742870155e-08	0.913198	0.529	0.105	0.000568309	9	Dnmt1
4.33463757206408e-08	0.401955	0.294	0.036	0.000577157	9	Dctn4
5.95330082239341e-08	0.941	0.294	0.038	0.000792682	9	Hyou1
6.10654544673088e-08	0.413094	0.294	0.037	0.000813087	9	Dus3l
6.38237904506791e-08	0.384321	0.294	0.037	0.000849814	9	Aptx
6.81242302633915e-08	0.80914	0.706	0.164	0.000907074	9	Actn4
7.11914075379675e-08	0.384359	0.353	0.05	0.000947914	9	Chchd5
7.39444076494988e-08	0.523237	0.471	0.082	0.00098457	9	Riok3
7.67637294518031e-08	0.959831	0.824	0.223	0.00102211	9	Lsm3
7.79614403562666e-08	0.556277	0.706	0.153	0.00103806	9	Babam1
7.96074197178219e-08	0.391808	0.529	0.097	0.00105997	9	Vma21
8.14070674757004e-08	0.667157	0.529	0.102	0.00108394	9	Cul3
8.69166647369784e-08	1.21944	0.706	0.19	0.0011573	9	Nap1l1
8.8976936424644e-08	0.738956	0.765	0.181	0.00118473	9	Fkbp2
9.04957342991901e-08	0.760938	0.353	0.053	0.00120495	9	Pkig
9.08786079265e-08	0.410958	0.353	0.051	0.00121005	9	Bckdk
1.0066455000648e-07	1.12542	0.412	0.074	0.00134035	9	Rfc1
1.02567474054062e-07	0.303669	0.294	0.037	0.00136569	9	Prkaca
1.04106934778619e-07	0.553635	0.647	0.137	0.00138618	9	Acp1
1.04783517365542e-07	0.525573	0.353	0.052	0.00139519	9	Zbtb25
1.16630247922871e-07	0.400641	0.412	0.067	0.00155293	9	Cldnd1
1.50024406629747e-07	0.502023	0.353	0.053	0.00199757	9	Zc3hc1
1.52693899295913e-07	0.646074	0.353	0.054	0.00203312	9	Usp47
1.60369556522638e-07	1.16805	1	0.54	0.00213532	9	Ran
1.6392397443092e-07	0.640554	0.412	0.07	0.00218265	9	Haus8
1.69083887531877e-07	1.02763	0.706	0.186	0.00225135	9	Smchd1
1.81659453727973e-07	0.461751	0.471	0.085	0.0024188	9	Sh3bgrl
1.87353650717619e-07	0.807264	1	0.972	0.00249461	9	Rplp0
1.93622372465825e-07	0.650707	0.471	0.088	0.00257808	9	Mum1
2.24921456775013e-07	0.636279	0.647	0.143	0.00299483	9	Rpa2
2.52810221594579e-07	0.365993	0.294	0.039	0.00336617	9	Cep83
2.82830527362752e-07	0.569462	0.294	0.041	0.00376589	9	Ubr7
3.1308005962624e-07	0.708129	0.294	0.042	0.00416866	9	Myc
3.20001366822546e-07	1.3167	0.647	0.189	0.00426082	9	Nucks1
3.2044691092234e-07	0.290781	0.294	0.04	0.00426675	9	Rhno1
3.50134347583039e-07	0.344058	0.294	0.04	0.00466204	9	Cdk19
3.62033404082949e-07	0.912754	1	0.926	0.00482047	9	Rps20
4.12120077155106e-07	0.976297	0.647	0.17	0.00548738	9	Hdgf
4.34551988931321e-07	1.09092	1	0.366	0.00578606	9	Slbp
4.50146267083514e-07	0.486904	0.294	0.041	0.0059937	9	Mcm3
4.90019257709674e-07	0.47462	0.471	0.089	0.00652461	9	Cdc34
4.90538795867629e-07	0.40681	0.471	0.088	0.00653152	9	Maz
6.16148556923582e-07	0.548239	0.353	0.058	0.00820402	9	Nde1
6.7209289739812e-07	0.434862	0.471	0.09	0.00894892	9	Ufd1l
7.16705930923859e-07	0.318815	0.294	0.042	0.00954294	9	Cdkn1a
7.35840043379392e-07	0.664078	0.647	0.155	0.00979771	9	Ube2e3
8.06873271199301e-07	0.59218	0.353	0.059	0.0107435	9	Kpnb1
1.09224842517228e-06	0.464966	0.529	0.111	0.0145433	9	Dynll2
1.0962161331148e-06	0.995394	1	0.607	0.0145961	9	Hint1
1.30515452226867e-06	0.473715	0.471	0.094	0.0173781	9	Glod4
1.40340849172115e-06	0.771148	1	0.97	0.0186864	9	Rps19
1.47689722174107e-06	0.861227	0.706	0.192	0.0196649	9	Nono
1.58920673053949e-06	0.299333	0.412	0.075	0.0211603	9	Meaf6
1.59489371689915e-06	0.472309	0.294	0.045	0.021236	9	Cfap20
1.64796637071304e-06	0.469919	0.353	0.06	0.0219427	9	Edem1
1.70128206403126e-06	0.311373	0.588	0.129	0.0226526	9	Padi2
1.70721136074008e-06	0.911805	1	0.941	0.0227315	9	Crip1
1.72998071230165e-06	0.308749	0.412	0.076	0.0230347	9	Cdca4
1.77034835282691e-06	0.333813	0.294	0.044	0.0235722	9	Tubg1
1.8038271874981e-06	0.452325	0.294	0.045	0.024018	9	Med9
1.88139069263636e-06	0.47989	0.412	0.078	0.0250507	9	Slc38a1
1.8997749419617e-06	0.83486	0.588	0.149	0.0252955	9	Hmgn1
1.91249245324197e-06	1.09761	0.941	0.571	0.0254648	9	Rbm3
1.97634069431555e-06	0.547406	0.294	0.045	0.026315	9	Rngtt
2.01937072854663e-06	0.529457	0.294	0.045	0.0268879	9	Rab4b
2.02655915689862e-06	0.480776	0.294	0.045	0.0269836	9	Carhsp1
2.12411181006402e-06	0.376405	0.353	0.061	0.0282825	9	Hdac3
2.15651360561942e-06	0.277111	0.294	0.044	0.028714	9	Cdca7l
2.17690999009402e-06	1.16817	0.529	0.138	0.0289856	9	Slc25a4
2.24776941526886e-06	0.763158	1	0.909	0.029929	9	Rpl35
2.27419077369083e-06	0.826197	0.471	0.103	0.0302809	9	Me2
2.27972783562946e-06	0.675141	0.882	0.26	0.0303546	9	Hnrnpab
2.41064046055962e-06	0.288024	0.294	0.045	0.0320977	9	Sipa1l1
2.44343302228991e-06	0.655515	0.588	0.142	0.0325343	9	Naa10
2.52142354321481e-06	1.10375	0.765	0.258	0.0335728	9	Sdf2l1
2.5677501977956e-06	0.517085	0.353	0.062	0.0341896	9	C2cd3
2.59295516684266e-06	0.368002	0.294	0.045	0.0345252	9	Tmem41b
2.821039049971e-06	0.508348	0.412	0.08	0.0375621	9	Cbfb
2.82869873729398e-06	0.819138	0.941	0.306	0.0376641	9	Stra13
3.02298285839941e-06	0.30156	0.412	0.078	0.040251	9	Tmem248
3.07485681390488e-06	0.745114	0.647	0.172	0.0409417	9	Ngfrap1
3.10280180107907e-06	0.64107	1	0.965	0.0413138	9	Rpl3
3.31294120903668e-06	0.630568	0.294	0.048	0.0441118	9	Anapc15
3.54819760240638e-06	0.380769	0.294	0.046	0.0472443	9	D930015E06Rik
3.61099280624658e-06	0.436726	0.471	0.099	0.0480804	9	Bet1

## Sheet: ILC1_clusters
p_val	avg_log2FC	% cluster	% non-cluster	p_val_adj	cluster	gene	Average_Expression in the cluster
2.51449e-26	0.45063	0.998	0.973	3.34804e-22	0	Cd7	12.2661
9.55348e-11	0.291801	0.874	0.755	1.27205e-06	0	Gzmb	5.10551
2.78887e-10	0.266877	0.939	0.932	3.71339e-06	0	S100a11	3.51339
9.7231e-10	0.327544	0.918	0.888	1.29463e-05	0	Ccnd2	3.68661
5.36554e-08	0.340815	0.625	0.493	0.000714421	0	Cxcr6	1.1811
3.28308e-07	0.370373	0.394	0.275	0.00437142	0	Cd200r1	0.519685
5.2372e-07	0.427227	0.32	0.218	0.00697334	0	Cd200r2	0.434646
8.07197e-07	0.337338	0.907	0.894	0.0107478	0	S100a6	6.14803
p_val	avg_log2FC	% cluster	% non-cluster	p_val_adj	cluster	gene	Average_Expression in the cluster
1.22413e-34	0.965221	0.306	0.063	1.62993e-30	1	Emb	0.471429
6.02917e-27	0.872114	0.471	0.197	8.02784e-23	1	Il18r1	0.697143
1.55882e-26	0.397647	1	0.998	2.07557e-22	1	Rplp0	15.96
7.64511e-20	0.272577	1	0.999	1.01795e-15	1	Rpl39	21.6114
4.20623e-18	0.293826	1	0.997	5.6006e-14	1	Rpl18	11.8343
1.29796e-17	0.64917	0.783	0.595	1.72823e-13	1	Klrb1b	1.94571
5.25929e-17	0.491455	0.957	0.812	7.00274e-13	1	Ms4a4b	3.75143
7.23739e-15	0.295298	0.994	0.988	9.63658e-11	1	Rpl10a	8.50286
1.28694e-14	0.595395	0.371	0.183	1.71356e-10	1	Cmtm7	0.517143
1.67989e-14	0.259994	1	0.998	2.23677e-10	1	Rpl3	12.3829
7.63937e-13	0.786246	0.4	0.213	1.01718e-08	1	Cd74	1.10571
4.9661e-12	0.625916	0.689	0.531	6.61237e-08	1	Ifngr1	1.49429
5.22658e-11	0.713173	0.28	0.137	6.95919e-07	1	Il7r	0.451429
8.65861e-11	0.424709	0.809	0.723	1.15289e-06	1	Gm8730	2.32857
1.3045e-10	0.548518	0.414	0.249	1.73695e-06	1	Gm26740	0.58
4.23262e-10	0.252819	0.997	0.977	5.63573e-06	1	Rpl29	6.73429
6.57759e-10	0.252209	1	0.995	8.75806e-06	1	Rps12	10.7
7.30059e-10	0.342147	0.894	0.783	9.72074e-06	1	Npm1	2.59714
2.066e-08	0.429267	0.511	0.334	0.000275087	1	Klf2	0.985714
1.92679e-07	0.425787	0.629	0.476	0.00256552	1	Tmem176a	1.29714
1.04517e-06	0.459087	0.434	0.308	0.0139164	1	Anxa1	0.682857
1.26253e-06	0.421999	0.397	0.269	0.0168106	1	Itgb1	0.542857
2.10364e-06	0.308964	0.814	0.737	0.02801	1	Gltscr2	1.87714
p_val	avg_log2FC	% cluster	% non-cluster	p_val_adj	cluster	gene	Average_Expression in the cluster
1.16804e-94	2.39124	1	0.951	1.55524e-90	2	Gzma	38.4952
1.79117e-39	1.16798	0.981	0.779	2.38495e-35	2	Gzmb	9.75481
6.09646e-14	0.419468	1	0.982	8.11744e-10	2	Cd7	14.5673
3.79448e-12	0.323863	1	1	5.05235e-08	2	Ccl5	88.4375
1.75443e-07	0.259322	1	0.987	0.00233602	2	Tyrobp	12.25
2.16845e-07	0.482621	0.923	0.831	0.00288729	2	Ccl4	6.13462
8.28266e-07	0.756416	0.298	0.158	0.0110284	2	Cd3g	1.01923
1.53255e-06	0.388413	0.303	0.16	0.0204059	2	1810011H11Rik	0.370192
p_val	avg_log2FC	% cluster	% non-cluster	p_val_adj	cluster	gene
1.25918e-62	1.42742	0.69	0.106	1.6766e-58	3	Zeb2	1.48673
1.12999e-52	1.81744	0.92	0.331	1.50458e-48	3	Klf2	4.30973
2.64183e-48	1.92608	0.805	0.228	3.5176e-44	3	Klra8	3.34513
1.74679e-46	1.29018	0.637	0.121	2.32585e-42	3	Cma1	1.30973
1.73077e-43	0.71498	0.327	0.026	2.30453e-39	3	Itgam	0.442478
2.36197e-39	1.43411	1	0.954	3.14496e-35	3	Gzma	43.8407
5.07258e-37	1.84073	0.655	0.193	6.75415e-33	3	Klra4	2.76106
1.1072e-36	0.990967	0.584	0.119	1.47423e-32	3	Sell	1
1.64405e-32	1.37692	0.575	0.138	2.18905e-28	3	Klra7	1.75221
1.99696e-29	0.756242	0.363	0.056	2.65896e-25	3	Eomes	0.513274
2.3832e-28	0.692648	0.354	0.055	3.17322e-24	3	S1pr5	0.495575
3.2505e-28	0.992954	0.752	0.253	4.32804e-24	3	Klra9	2.32743
3.49229e-23	0.482688	0.31	0.05	4.64998e-19	3	Lpin1	0.371681
5.95843e-23	0.777756	0.991	0.859	7.93364e-19	3	H2afz	7.50442
9.87243e-23	0.889608	0.885	0.429	1.31451e-18	3	Irf8	2.39823
1.58141e-22	0.788059	0.389	0.084	2.10565e-18	3	Klrg1	0.707965
8.21623e-22	0.903451	0.991	0.862	1.09399e-17	3	Lgals1	11.0177
1.14646e-20	1.21016	0.779	0.376	1.52651e-16	3	Ly6c2	3.9292
2.09907e-19	0.915926	0.531	0.17	2.79492e-15	3	Klra3	1.27434
3.84514e-19	0.58825	0.381	0.09	5.1198e-15	3	AB124611	0.495575
1.02736e-18	0.428631	0.31	0.061	1.36793e-14	3	Scimp	0.345133
6.56601e-18	0.531729	0.389	0.097	8.74265e-14	3	Sh2d1a	0.504425
2.26511e-17	0.654162	0.425	0.119	3.016e-13	3	Arl4c	0.646018
3.1616e-17	0.743316	0.929	0.605	4.20967e-13	3	Emp3	3.12389
7.04532e-17	0.493062	0.363	0.09	9.38084e-13	3	1700025G04Rik	0.469027
1.38015e-13	0.586562	0.602	0.236	1.83767e-09	3	Il18r1	1.00885
6.1957e-13	0.538432	0.982	0.693	8.24957e-09	3	Anxa2	3.53982
7.5535e-13	0.41194	0.442	0.144	1.00575e-08	3	Elf4	0.530973
2.18025e-12	0.618027	0.858	0.571	2.90301e-08	3	Ahnak	2.68142
2.47951e-12	0.526985	0.336	0.102	3.30147e-08	3	Prf1	0.495575
2.6902e-12	0.463346	0.469	0.165	3.582e-08	3	Serpinb9	0.663717
4.57599e-12	0.424722	0.31	0.088	6.09293e-08	3	Rnpepl1	0.380531
2.13381e-11	0.599087	0.593	0.269	2.84117e-07	3	Atp1b3	1
2.26447e-11	0.448354	0.504	0.189	3.01514e-07	3	Atp1b1	0.663717
2.66814e-11	0.495346	0.522	0.212	3.55263e-07	3	Klri2	0.938053
3.01263e-11	0.290496	1	0.999	4.01132e-07	3	Nkg7	27.5664
3.80786e-11	0.650136	0.796	0.414	5.07016e-07	3	Cd9	1.61062
8.03472e-11	0.378253	0.407	0.139	1.06982e-06	3	Sema4a	0.486726
2.30559e-10	0.400678	0.496	0.191	3.06989e-06	3	Il18rap	0.646018
8.49343e-10	0.499992	0.743	0.402	1.1309e-05	3	Spn	1.47788
1.13933e-09	0.578676	0.779	0.457	1.51701e-05	3	Cd2	1.9823
1.42502e-09	0.446167	0.973	0.825	1.89741e-05	3	Ptprc	4.48673
1.84477e-09	0.521784	0.947	0.642	2.45631e-05	3	Jak1	2.76991
2.2801e-09	0.435804	0.991	0.835	3.03595e-05	3	Ms4a4b	5.86726
4.77242e-09	0.399409	0.442	0.178	6.35448e-05	3	Fam65b	5.86726
5.24126e-09	0.514916	0.637	0.328	6.97873e-05	3	Hsd11b1	5.86726
9.72082e-09	0.304039	0.283	0.094	0.000129433	3	Styk1	5.86726
1.20788e-08	0.467871	0.549	0.263	0.000160829	3	Tmem37	5.86726
1.32828e-08	0.418363	0.566	0.269	0.000176861	3	Itga4	5.86726
1.45621e-08	0.570061	0.858	0.561	0.000193895	3	Vim	5.86726
1.48497e-08	0.325765	0.319	0.113	0.000197724	3	Gsap	5.86726
1.97757e-08	0.309209	0.389	0.149	0.000263313	3	E2f4	5.86726
2.01749e-08	0.374226	0.522	0.232	0.000268628	3	Ifitm10	5.86726
3.36802e-08	0.396958	0.637	0.314	0.000448452	3	Anxa1	1.09735
3.70568e-08	0.484323	0.841	0.545	0.000493411	3	Ier2	2.22124
3.72955e-08	0.461211	0.681	0.345	0.000496589	3	Neat1	1.15044
3.86698e-08	0.25405	0.257	0.083	0.000514888	3	Casp8ap2	0.265487
4.12768e-08	0.29289	0.301	0.109	0.0005496	3	Klf3	0.371681
4.36868e-08	0.405982	0.469	0.21	0.00058169	3	Flna	0.725664
6.45726e-08	0.373272	0.566	0.259	0.000859785	3	Ube2k	0.752212
7.10853e-08	0.276086	0.265	0.09	0.000946501	3	Tulp4	0.309735
7.9978e-08	0.357205	0.327	0.122	0.00106491	3	Kat6a	0.39823
1.27034e-07	0.278643	0.381	0.15	0.00169146	3	Cflar	0.486726
1.41015e-07	0.411602	0.469	0.214	0.00187761	3	Lrrk1	0.663717
1.95451e-07	0.288616	0.319	0.123	0.00260244	3	Lrrfip2	0.371681
2.54391e-07	0.347659	0.973	0.879	0.00338722	3	Selplg	4.82301
2.64468e-07	0.260334	0.257	0.09	0.00352139	3	Stk40	0.292035
2.77153e-07	0.377386	0.602	0.295	0.00369029	3	Ppm1g	0.884956
3.19598e-07	0.348837	0.451	0.204	0.00425545	3	Fam53b	0.637168
3.64369e-07	0.270381	0.496	0.222	0.00485157	3	Sh2d3c	0.637168
3.74597e-07	0.39529	0.504	0.245	0.00498776	3	Tm6sf1	0.787611
3.93027e-07	0.410831	0.584	0.293	0.00523315	3	Rnh1	0.867257
4.09097e-07	0.371585	0.469	0.222	0.00544713	3	Unc119	0.690265
4.19238e-07	0.293495	1	0.948	0.00558216	3	Calm2	6.70796
4.7813e-07	0.380563	0.478	0.227	0.00636631	3	Srpk2	0.707965
5.01501e-07	0.387875	0.708	0.374	0.00667749	3	Rap1b	1.18584
5.68905e-07	0.394594	0.345	0.147	0.00757497	3	Klhdc2	0.486726
5.74152e-07	0.293512	1	0.988	0.00764484	3	Tyrobp	19.0442
6.9389e-07	0.30469	0.354	0.148	0.00923914	3	Polr1c	0.424779
7.95489e-07	0.336112	0.345	0.144	0.0105919	3	H2afx	0.451327
8.2662e-07	0.423269	0.735	0.472	0.0110065	3	Ankrd11	1.75221
9.95618e-07	0.486164	0.823	0.589	0.0132567	3	Ywhaq	2.22124
1.06319e-06	0.336302	0.345	0.149	0.0141564	3	Tia1	0.460177
1.49022e-06	0.276043	0.283	0.111	0.0198423	3	Abhd2	0.336283
1.69592e-06	0.364963	0.761	0.432	0.0225812	3	Apbb1ip	1.38938
1.70812e-06	0.370371	0.92	0.641	0.0227436	3	Reep5	2.30088
1.71193e-06	0.339863	0.593	0.314	0.0227943	3	Zfp36l2	0.964602
1.81956e-06	0.381177	0.805	0.502	0.0242275	3	Itgb2	1.72566
1.8743e-06	0.265354	0.381	0.165	0.0249564	3	Mkln1	0.477876
2.20031e-06	0.340031	0.504	0.246	0.0292971	3	Cdkn2d	0.725664
2.77971e-06	0.254361	0.257	0.099	0.0370119	3	Tmem229b	0.292035
2.91786e-06	0.323838	0.619	0.322	0.0388513	3	Sept11	0.938053
3.35581e-06	0.250629	0.31	0.131	0.0446826	3	Limd1	0.380531
3.43447e-06	0.256763	0.327	0.14	0.0457299	3	Ctdsp1	0.389381
3.50644e-06	0.29466	0.257	0.102	0.0466883	3	Gm4070	0.327434
3.64015e-06	0.270768	0.319	0.134	0.0484686	3	Coa6	0.389381
p_val	avg_log2FC	% cluster	% non-cluster	p_val_adj	cluster	gene	Average_Expression in the cluster
1.26394e-31	1.44641	0.274	0.025	1.68293e-27	4	Ccdc184	0.715789
1.81614e-30	1.55887	1	0.966	2.41819e-26	4	Xcl1	22.5789
5.39935e-30	1.88552	0.895	0.475	7.18923e-26	4	Nfkbia	3.73684
6.56681e-28	1.01134	0.305	0.039	8.74371e-24	4	Mnda	0.484211
3.49425e-21	1.39662	0.432	0.113	4.6526e-17	4	Icam1	0.831579
4.69722e-21	1.13499	0.968	0.868	6.25435e-17	4	Ltb	6.70526
3.02215e-19	1.29414	0.621	0.242	4.02399e-15	4	Serpina3f	1.29474
1.74123e-18	0.906748	0.463	0.137	2.31845e-14	4	Relb	0.589474
1.50152e-17	1.15131	0.863	0.629	1.99927e-13	4	Cd82	2.90526
3.65039e-16	1.12949	0.632	0.297	4.8605e-12	4	Traf1	1.24211
2.34005e-15	1.03221	0.832	0.6	3.11578e-11	4	Mndal	2.36842
9.70703e-13	0.526103	0.979	0.987	1.29249e-08	4	Ly6e	8.28421
1.05518e-12	1.16337	0.495	0.212	1.40497e-08	4	Kdm2b	0.957895
2.04382e-12	0.958579	0.537	0.244	2.72135e-08	4	Ikzf2	0.947368
8.27456e-12	0.733011	0.263	0.069	1.10176e-07	4	Bcl3	0.336842
1.10265e-11	1.0455	0.474	0.212	1.46817e-07	4	Gadd45b	0.894737
3.64845e-11	0.902567	0.895	0.779	4.85791e-07	4	Serpina3g	4
6.45911e-10	0.663542	0.884	0.737	8.60031e-06	4	Psme2	2.45263
1.12529e-09	0.328249	1	0.999	1.49833e-05	4	H2-K1	16.7263
1.42455e-09	0.651941	0.905	0.727	1.89679e-05	4	Lcp1	2.55789
2.26266e-09	0.337325	1	1	3.01273e-05	4	Tmsb10	34.9895
6.05656e-09	0.962075	0.411	0.192	8.06431e-05	4	Batf	0.673684
8.99274e-09	0.449558	0.989	0.984	0.000119738	4	Hspa8	8
1.27542e-08	0.76692	0.495	0.263	0.000169822	4	Tmem173	0.715789
1.32882e-08	0.803658	0.789	0.652	0.000176933	4	Ifi203	2.17895
1.36606e-08	1.02654	0.537	0.319	0.00018189	4	Tnfrsf9	1.4
2.24862e-08	0.982234	0.8	0.693	0.000299404	4	Pim1	3.09474
6.39401e-08	0.568854	0.316	0.126	0.000851362	4	Zmiz2	0.378947
7.06725e-08	0.702654	0.305	0.119	0.000941005	4	Odc1	0.421053
2.05529e-07	0.746362	0.432	0.212	0.00273662	4	Bcl2l11	0.663158
3.23327e-07	0.618568	0.905	0.814	0.00430509	4	Eif5a	3.49474
4.9809e-07	0.501011	0.884	0.686	0.00663207	4	Eif4a1	2.08421
6.91561e-07	1.0186	0.453	0.246	0.00920813	4	Cd74	1.44211
1.16301e-06	0.657207	0.326	0.145	0.0154854	4	Sdhaf1	0.484211
2.2797e-06	0.503292	0.358	0.169	0.0303542	4	Parp14	0.431579
2.31185e-06	0.545737	0.379	0.188	0.0307823	4	Tesc	0.463158
2.60139e-06	0.630404	0.326	0.155	0.0346375	4	Orai1	0.473684

## Sheet: List of antibodies
Antibodies	Source	Clone
Anti-CD3e	eBioscience	17A2
Anti-CD3e	BioLegend/BD Biosciences/eBioscience	145-2C11
Anti-CD19	BioLegend/BD Biosciences	1D3
Anti-NKp46	BioLegend/eBioscience	29A1.4
Anti-NK1.1	BioLegend/BD Biosciences/eBioscience	PK136
Anti-CD49a	BD Biosciences	Ha31/8
Anti-CD49b	BioLegend/BD Biosciences	DX5
Anti-CD45.1	BioLegend	A20
Anti-CD45.2	BD Biosciences/eBioscience	104
Anti-CD11b	BD Biosciences	M1/70
Anti-KLRG1	BD Biosciences	2F1
Anti-CD127	BD Biosciences	SB/199
Anti-CD160	eBioscience	eBioCNX46-3
Anti-CD200R	BioLegend	OX-110
Anti-CD62L	BioLegend	MEL-14
Anti-CXCR3	BioLegend	CXCR3-173
Anti-CXCR6	BioLegend	SA051D1
Anti-DNAM1	BioLegend	TX42.1
Anti-CD90	BioLegend	30-H12
Anti-Ly6C	BioLegend	HK1.4
Anti-Ly49H	BioLegend	3D10
Anti-Ly49G2	BD Biosciences	4D11
Anti-Ly49C/I	BD Biosciences	5E6
Biotin anti-LAG3 (CD223)	BioLegend	C9B7W
Anti-CD107a	BD Biosciences/eBioscience	eBio1D4B
Anti-Rorgt	BD Biosciences	Q31-378
Anti-Eomes	eBioscience	Dan11mag
Anti-GzmA	eBioscience	GzA-3G8.5
Anti-GzmB	BioLegend	GB11
Anti-GzmC	BioLegend	SFC1D8
Anti-Perforin	BioLegend	S16009A
Anti-Streptavidin	BD Biosciences	-
Anti-TNF-a	BioLegend	MP6-XT22
Anti-IFN-g	BioLegend	XMG1.2
Zombie Green dye	BioLegend	-
Zombie NIR dye	BioLegend	-
Zombie Aqua dye	BioLegend	-
Fixable Viability Dye eFluor 780	eBioscience	-
